# Supplementary material for: Unassigned diversity of planktonic foraminifera from environmental sequencing revealed as known but neglected species
Source: PLoS One. 2019 Mar 21;14(3):e0213936. doi: 10.1371/journal.pone.0213936 (PMC6428320; doi:10.1371/journal.pone.0213936)
Supplement: S1 Table — (XLSX) [file pone.0213936.s001.xlsx]

## Sheet: Table S1
SEQUENCE INFORMATION						METADATA								INITIAL TAXONOMY								CURATED TAXONOMY								SEQUENCE PARTITIONONG
Accession number	Original Publication	Amplified following [New sequences only]	Specimen Voucher	Clone/DS	Extraction Method	Cruise	Station	Region	Oceanic area	Latitude [Decimal]	Longitude [Decimal]	Collection date	Collection Depth	Originally identified as	Morphogroup	Genus	Species	Genetic type level 1	Genetic type level 2	Genetic type level 3	Manual Curation	Quality	CLADE	Genus	Species	MOTU	MOTU lvl-1	MOTU lvl-2	MOTU lvl-3	32-37	37F	37-41	41F	39-43	43E	44-45	45E-47F	47-49	49E	50
AB263433	Ujiié Y, Lippsl JH (2009) Cryptic diversity in planktonic foraminifera in the northwest Pacific ocean. Journal of foraminiferal research, 39, 145–154.	*	OKI	11	*	Tansei-maru, KT02-15	*	Japan:Okinawa	North Pacific	29.5333	128.383	2002-10-17	0-200	Globigerinita glutinata	Microperforates	Globigerinita	glutinata	II	NA	NA	NO	Assignation lvl-3	Microperforates	Globigerinita	glutinata	IIa5	II	a	5	Partial	Complete	Complete	Complete	Complete	Complete	Complete	Complete	Complete	Complete	Partial
AB263434	Ujiié Y, Lippsl JH (2009) Cryptic diversity in planktonic foraminifera in the northwest Pacific ocean. Journal of foraminiferal research, 39, 145–154.	*	OKI	21	*	Tansei-maru, KT02-15	*	Japan:Okinawa	North Pacific	29.5333	128.383	2002-10-17	0-200	Globigerinita glutinata	Microperforates	Globigerinita	glutinata	II	NA	NA	NO	Assignation lvl-2	Microperforates	Globigerinita	glutinata	IIa	II	a	*	Partial	Complete	Complete	Complete	Complete	Complete	Complete	Complete	Complete	Complete	Partial
AB263435	Ujiié Y, Lippsl JH (2009) Cryptic diversity in planktonic foraminifera in the northwest Pacific ocean. Journal of foraminiferal research, 39, 145–154.	*	GUA1	1	*	Hakuho-maru, KH04-2	*	Japan:NorthwesternPacific	North Pacific	15.3833	142.45	2004-06-14	0-200	Candeina nitida	Microperforates	Candeina	nitida	NA	NA	NA	NO	Assignation lvl-3	Microperforates	Candeina	nitida	Ia1	I	a	1	Partial	Complete	Complete	Complete	Complete	Complete	Complete	Complete	Complete	Complete	Partial
AB263436	Ujiié Y, Lippsl JH (2009) Cryptic diversity in planktonic foraminifera in the northwest Pacific ocean. Journal of foraminiferal research, 39, 145–154.	*	GUA2	1	*	Hakuho-maru, KH04-2	*	Japan:NorthwesternPacific	North Pacific	13.5833	140.433	2004-06-24	0-200	Candeina nitida	Microperforates	Candeina	nitida	NA	NA	NA	NO	Assignation lvl-3	Microperforates	Candeina	nitida	Ia1	I	a	1	Partial	Complete	Complete	Complete	Complete	Complete	Complete	Complete	Complete	Complete	Partial
AB364517	Ujiié Y, Kimoto K, Pawlowski J (2008) Molecular evidence for an independent origin of modern triserial planktonic foraminifera from benthic ancestors. Marine Micropaleontology, 69, 334–340.	*	IK28	1	*	Near Shore Collection	*	Japan: Tsugaru Strait	North Pacific	34.5333	129.25	*	*	Galietelia vivans	Non-Spiral	Galietelia	vivans	NA	NA	NA	NO	Assignation lvl-3	Basal	Galietelia	vivans	Ia1	I	a	1	Partial	Complete	Complete	Complete	Complete	Complete	Complete	Complete	Complete	Complete	Partial
AB364518	Ujiié Y, Kimoto K, Pawlowski J (2008) Molecular evidence for an independent origin of modern triserial planktonic foraminifera from benthic ancestors. Marine Micropaleontology, 69, 334–340.	*	IK28	2	*	Near Shore Collection	*	Japan: Tsugaru Strait	North Pacific	34.5333	129.25	*	*	Galietelia vivans	Non-Spiral	Galietelia	vivans	NA	NA	NA	NO	Assignation lvl-3	Basal	Galietelia	vivans	Ia1	I	a	1	Partial	Complete	Complete	Complete	Complete	Complete	Complete	Complete	Complete	Complete	Partial
AB364519	Ujiié Y, Kimoto K, Pawlowski J (2008) Molecular evidence for an independent origin of modern triserial planktonic foraminifera from benthic ancestors. Marine Micropaleontology, 69, 334–340.	*	IK35	1	*	Near Shore Collection	*	Japan: Tsugaru Strait	North Pacific	34.5333	129.25	*	*	Galietelia vivans	Non-Spiral	Galietelia	vivans	NA	NA	NA	NO	Assignation lvl-3	Basal	Galietelia	vivans	Ia1	I	a	1	Partial	Complete	Complete	Complete	Complete	Complete	Complete	Complete	Complete	Complete	Partial
AB364520	Ujiié Y, Kimoto K, Pawlowski J (2008) Molecular evidence for an independent origin of modern triserial planktonic foraminifera from benthic ancestors. Marine Micropaleontology, 69, 334–340.	*	IK35	2	*	Near Shore Collection	*	Japan: Tsugaru Strait	North Pacific	34.5333	129.25	*	*	Galietelia vivans	Non-Spiral	Galietelia	vivans	NA	NA	NA	NO	Assignation lvl-3	Basal	Galietelia	vivans	Ia1	I	a	1	Partial	Complete	Complete	Complete	Complete	Complete	Complete	Complete	Complete	Complete	Partial
AB364521	Ujiié Y, Kimoto K, Pawlowski J (2008) Molecular evidence for an independent origin of modern triserial planktonic foraminifera from benthic ancestors. Marine Micropaleontology, 69, 334–340.	*	IK35	3	*	Near Shore Collection	*	Japan: Tsugaru Strait	North Pacific	34.5333	129.25	*	*	Galietelia vivans	Non-Spiral	Galietelia	vivans	NA	NA	NA	NO	HOLOTYPE	Basal	Galietelia	vivans	Ia1	I	a	1	Partial	Complete	Complete	Complete	Complete	Complete	Complete	Complete	Complete	Complete	Partial
AB468826	Ujiié Y, Lippsl JH (2009) Cryptic diversity in planktonic foraminifera in the northwest Pacific ocean. Journal of foraminiferal research, 39, 145–154.	*	OKI	12	*	Tansei-maru, KT02-15	*	Japan:Okinawa	North Pacific	29.5333	128.383	2002-10-17	0-200	Globigerinita glutinata	Microperforates	Globigerinita	glutinata	II	NA	NA	NO	Assignation lvl-2	Microperforates	Globigerinita	glutinata	IIa	II	a	*	Partial	Complete	Complete	Complete	Complete	Complete	Complete	Complete	Complete	Complete	Partial
AB468827	Ujiié Y, Lippsl JH (2009) Cryptic diversity in planktonic foraminifera in the northwest Pacific ocean. Journal of foraminiferal research, 39, 145–154.	*	OKI	13	*	Tansei-maru, KT02-15	*	Japan:Okinawa	North Pacific	29.5333	128.383	2002-10-17	0-200	Globigerinita glutinata	Microperforates	Globigerinita	glutinata	II	NA	NA	NO	Assignation lvl-3	Microperforates	Globigerinita	glutinata	IIa7	II	a	7	Partial	Complete	Complete	Complete	Complete	Complete	Complete	Complete	Complete	Complete	Partial
AB468828	Ujiié Y, Lippsl JH (2009) Cryptic diversity in planktonic foraminifera in the northwest Pacific ocean. Journal of foraminiferal research, 39, 145–154.	*	OKI	22	*	Tansei-maru, KT02-15	*	Japan:Okinawa	North Pacific	29.5333	128.383	2002-10-17	0-200	Globigerinita glutinata	Microperforates	Globigerinita	glutinata	II	NA	NA	NO	Assignation lvl-3	Microperforates	Globigerinita	glutinata	IIa5	II	a	5	Partial	Complete	Complete	Complete	Complete	Complete	Complete	Complete	Complete	Complete	Partial
AB468829	Ujiié Y, Lippsl JH (2009) Cryptic diversity in planktonic foraminifera in the northwest Pacific ocean. Journal of foraminiferal research, 39, 145–154.	*	OKI	31	*	Tansei-maru, KT02-15	*	Japan:Okinawa	North Pacific	26.5333	128.4	2002-10-15	0-150	Globigerinita glutinata	Microperforates	Globigerinita	glutinata	II	NA	NA	NO	Assignation lvl-3	Microperforates	Globigerinita	glutinata	IIa4	II	a	4	Partial	Complete	Complete	Complete	Complete	Complete	Complete	Complete	Complete	Complete	Partial
AB468830	Ujiié Y, Lippsl JH (2009) Cryptic diversity in planktonic foraminifera in the northwest Pacific ocean. Journal of foraminiferal research, 39, 145–154.	*	OKI	32	*	Tansei-maru, KT02-15	*	Japan:Okinawa	North Pacific	26.5333	128.4	2002-10-15	0-150	Globigerinita glutinata	Microperforates	Globigerinita	glutinata	II	NA	NA	NO	HOLOTYPE	Microperforates	Globigerinita	glutinata	IIa7	II	a	7	Partial	Complete	Complete	Complete	Complete	Complete	Complete	Complete	Complete	Complete	Partial
AB468831	Ujiié Y, Lippsl JH (2009) Cryptic diversity in planktonic foraminifera in the northwest Pacific ocean. Journal of foraminiferal research, 39, 145–154.	*	OKI	33	*	Tansei-maru, KT02-15	*	Japan:Okinawa	North Pacific	26.5333	128.4	2002-10-15	0-150	Globigerinita glutinata	Microperforates	Globigerinita	glutinata	II	NA	NA	NO	Assignation lvl-2	Microperforates	Globigerinita	glutinata	IIa	II	a	*	Partial	Complete	Complete	Complete	Complete	Complete	Complete	Complete	Complete	Complete	Partial
AB468832	Ujiié Y, Lippsl JH (2009) Cryptic diversity in planktonic foraminifera in the northwest Pacific ocean. Journal of foraminiferal research, 39, 145–154.	*	OKI	41	*	Tansei-maru, KT02-15	*	Japan:Okinawa	North Pacific	23.5833	124.183	2002-10-13	0-150	Globigerinita glutinata	Microperforates	Globigerinita	glutinata	II	NA	NA	NO	Assignation lvl-2	Microperforates	Globigerinita	glutinata	IIa	II	a	*	Partial	Complete	Complete	Complete	Complete	Complete	Complete	Complete	Complete	Complete	Partial
AB468833	Ujiié Y, Lippsl JH (2009) Cryptic diversity in planktonic foraminifera in the northwest Pacific ocean. Journal of foraminiferal research, 39, 145–154.	*	OKI	42	*	Tansei-maru, KT02-15	*	Japan:Okinawa	North Pacific	23.5833	124.183	2002-10-13	0-150	Globigerinita glutinata	Microperforates	Globigerinita	glutinata	II	NA	NA	NO	Assignation lvl-3	Microperforates	Globigerinita	glutinata	IIa6	II	a	6	Partial	Complete	Complete	Complete	Complete	Complete	Complete	Complete	Complete	Complete	Partial
AB468834	Ujiié Y, Lippsl JH (2009) Cryptic diversity in planktonic foraminifera in the northwest Pacific ocean. Journal of foraminiferal research, 39, 145–154.	*	GUA1	2	*	Hakuho-maru, KH04-2	*	Japan:NorthwesternPacific	North Pacific	15.3833	142.45	2004-06-14	0-200	Candeina nitida	Microperforates	Candeina	nitida	NA	NA	NA	NO	Assignation lvl-3	Microperforates	Candeina	nitida	Ia1	I	a	1	Partial	Complete	Complete	Complete	Complete	Complete	Complete	Complete	Complete	Complete	Partial
AB468835	Ujiié Y, Lippsl JH (2009) Cryptic diversity in planktonic foraminifera in the northwest Pacific ocean. Journal of foraminiferal research, 39, 145–154.	*	GUA2	2	*	Hakuho-maru, KH04-2	*	Japan:NorthwesternPacific	North Pacific	13.5833	140.433	2004-06-24	0-200	Candeina nitida	Microperforates	Candeina	nitida	NA	NA	NA	NO	Assignation lvl-3	Microperforates	Candeina	nitida	Ia1	I	a	1	Partial	Complete	Complete	Complete	Complete	Complete	Complete	Complete	Complete	Complete	Partial
AB468836	Ujiié Y, Lippsl JH (2009) Cryptic diversity in planktonic foraminifera in the northwest Pacific ocean. Journal of foraminiferal research, 39, 145–154.	*	GUA2	3	*	Hakuho-maru, KH04-2	*	Japan:NorthwesternPacific	North Pacific	13.5833	140.433	2004-06-24	0-200	Candeina nitida	Microperforates	Candeina	nitida	NA	NA	NA	NO	Assignation lvl-3	Microperforates	Candeina	nitida	Ia1	I	a	1	Partial	Complete	Complete	Complete	Complete	Complete	Complete	Complete	Complete	Complete	Partial
AB468837	Ujiié Y, Lippsl JH (2009) Cryptic diversity in planktonic foraminifera in the northwest Pacific ocean. Journal of foraminiferal research, 39, 145–154.	*	GUA2	4	*	Hakuho-maru, KH04-2	*	Japan:NorthwesternPacific	North Pacific	13.5833	140.433	2004-06-24	0-200	Candeina nitida	Microperforates	Candeina	nitida	NA	NA	NA	NO	Assignation lvl-3	Microperforates	Candeina	nitida	Ia1	I	a	1	Partial	Complete	Complete	Complete	Complete	Complete	Complete	Complete	Complete	Complete	Partial
AF250105	Darling KF, Wade CM, Stewart I a et al. (2000) Molecular evidence for genetic mixing of Arctic and Antarctic subpolar populations of planktonic foraminifers. Nature, 405, 43–7.	*	AG.glu	U	*	Near Shore Collection	*	Lizard Island, Great Barrier Reef, Australia	South Pacific	-14.6167	145.65	*	*	Globigerinita glutinata	Microperforates	Globigerinita	glutinata	II	NA	NA	NO	Assignation lvl-2	Microperforates	Globigerinita	glutinata	IIa	II	a	*	Partial	Complete	Complete	Complete	Complete	Complete	Complete	Complete	Complete	Complete	Partial
AF387173	Stewart IA, Darling KF, Kroon D, Wade CM, Troelstra SR (2001) Genotypic variability in subarctic Atlantic planktic foraminifera. , 43, 143–153.	*	DS8	Not Available	*	Professor Logachev, Denmark Strait	*	Denmark Strait	North Atlantic	60.0167	-11.9667	*	*	Globigerinita uvula	Microperforates	Globigerinita	uvula	II	NA	NA	NO	Assignation lvl-2	Microperforates	Globigerinita	uvula	Ia	I	a	*	Partial	Complete	Complete	Complete	Complete	Complete	Complete	Complete	Complete	Complete	Partial
AY453136	Kimoto, K. and Tsuchiya. Unpublished Coiling direction changes in different generations of Neogloboquadrina pachyderma: Importance on paleoceanographic reconstruction from the evidence of laboratory cultivation and molecular phylogenetic analysis	*	457	10	*	Not Available	*	Japan:OffKamogawa	North Pacific	34.3899	138.982	*	*	Globigerinita glutinata	Microperforates	Globigerinita	glutinata	III	NA	NA	NO	Assignation lvl-2	Microperforates	Globigerinita	glutinata	IIIa	III	a	*	Partial	Complete	Complete	Complete	Complete	Complete	Complete	Complete	Complete	Complete	Partial
FJ643277	Aurahs R, Göker M, Grimm GW et al. (2009) Using the Multiple Analysis Approach to Reconstruct Phylogenetic Relationships among Planktonic Foraminifera from Highly Divergent and Length-polymorphic SSU rDNA Sequences. Bioinformatics and biology insights, 3, 155–177.	*	P148	5	*	Not available	*	North Atlantic	North Atlantic	35.5005	-20.2345	*	0-100	Globigerinita glutinata	Microperforates	Globigerinita	glutinata	III	NA	NA	NO	Assignation lvl-2	Microperforates	Globigerinita	glutinata	IIIa	III	a	*	Partial	Complete	Complete	Complete	Complete	Complete	Complete	Complete	Complete	Complete	Partial
FJ643278	Aurahs R, Göker M, Grimm GW et al. (2009) Using the Multiple Analysis Approach to Reconstruct Phylogenetic Relationships among Planktonic Foraminifera from Highly Divergent and Length-polymorphic SSU rDNA Sequences. Bioinformatics and biology insights, 3, 155–177.	*	P148	7	*	Not available	*	North Atlantic	North Atlantic	35.8347	-20.3922	*	0-100	Globigerinita glutinata	Microperforates	Globigerinita	glutinata	III	NA	NA	NO	HOLOTYPE	Microperforates	Globigerinita	glutinata	IIIa1	III	a	1	Partial	Complete	Complete	Complete	Complete	Complete	Complete	Complete	Complete	Complete	Partial
FJ643279	Aurahs R, Göker M, Grimm GW et al. (2009) Using the Multiple Analysis Approach to Reconstruct Phylogenetic Relationships among Planktonic Foraminifera from Highly Divergent and Length-polymorphic SSU rDNA Sequences. Bioinformatics and biology insights, 3, 155–177.	*	P148	13	*	Not available	*	North Atlantic	North Atlantic	35.8347	-20.3922	*	0-100	Globigerinita glutinata	Microperforates	Globigerinita	glutinata	III	NA	NA	NO	BASETYPE	Microperforates	Globigerinita	glutinata	IIIa1	III	a	1	Partial	Complete	Complete	Complete	Complete	Complete	Complete	Complete	Complete	Complete	Partial
FJ643280	Aurahs R, Göker M, Grimm GW et al. (2009) Using the Multiple Analysis Approach to Reconstruct Phylogenetic Relationships among Planktonic Foraminifera from Highly Divergent and Length-polymorphic SSU rDNA Sequences. Bioinformatics and biology insights, 3, 155–177.	*	P148	15	*	Not available	*	North Atlantic	North Atlantic	35.8347	-20.3922	*	0-100	Globigerinita glutinata	Microperforates	Globigerinita	glutinata	III	NA	NA	NO	BASETYPE	Microperforates	Globigerinita	glutinata	IIIa1	III	a	1	Partial	Complete	Complete	Complete	Complete	Complete	Complete	Complete	Complete	Complete	Partial
FJ643281	Aurahs R, Göker M, Grimm GW et al. (2009) Using the Multiple Analysis Approach to Reconstruct Phylogenetic Relationships among Planktonic Foraminifera from Highly Divergent and Length-polymorphic SSU rDNA Sequences. Bioinformatics and biology insights, 3, 155–177.	*	P148	17	*	Not available	*	North Atlantic	North Atlantic	35.8347	-20.3922	*	0-100	Globigerinita glutinata	Microperforates	Globigerinita	glutinata	III	NA	NA	NO	BASETYPE	Microperforates	Globigerinita	glutinata	IIIa1	III	a	1	Partial	Complete	Complete	Complete	Complete	Complete	Complete	Complete	Complete	Complete	Partial
FJ643282	Aurahs R, Göker M, Grimm GW et al. (2009) Using the Multiple Analysis Approach to Reconstruct Phylogenetic Relationships among Planktonic Foraminifera from Highly Divergent and Length-polymorphic SSU rDNA Sequences. Bioinformatics and biology insights, 3, 155–177.	*	P148	20	*	Not available	*	North Atlantic	North Atlantic	35.8347	-20.3922	*	0-100	Globigerinita glutinata	Microperforates	Globigerinita	glutinata	III	NA	NA	NO	Assignation lvl-2	Microperforates	Globigerinita	glutinata	IIIa	III	a	*	Partial	Complete	Complete	Complete	Complete	Complete	Complete	Complete	Complete	Complete	Partial
FJ643283	Aurahs R, Göker M, Grimm GW et al. (2009) Using the Multiple Analysis Approach to Reconstruct Phylogenetic Relationships among Planktonic Foraminifera from Highly Divergent and Length-polymorphic SSU rDNA Sequences. Bioinformatics and biology insights, 3, 155–177.	*	P148	21	*	Not available	*	North Atlantic	North Atlantic	35.8347	-20.3922	*	0-100	Globigerinita glutinata	Microperforates	Globigerinita	glutinata	III	NA	NA	NO	HOLOTYPE	Microperforates	Globigerinita	glutinata	IIIa1	III	a	1	Partial	Complete	Complete	Complete	Complete	Complete	Complete	Complete	Complete	Complete	Partial
FJ643284	Aurahs R, Göker M, Grimm GW et al. (2009) Using the Multiple Analysis Approach to Reconstruct Phylogenetic Relationships among Planktonic Foraminifera from Highly Divergent and Length-polymorphic SSU rDNA Sequences. Bioinformatics and biology insights, 3, 155–177.	*	P148	26	*	Not available	*	North Atlantic	North Atlantic	35.8347	-20.3922	*	0-100	Globigerinita glutinata	Microperforates	Globigerinita	glutinata	III	NA	NA	NO	Assignation lvl-2	Microperforates	Globigerinita	glutinata	IIIa	III	a	*	Partial	Complete	Complete	Complete	Complete	Complete	Complete	Complete	Complete	Complete	Partial
FJ643285	Aurahs R, Göker M, Grimm GW et al. (2009) Using the Multiple Analysis Approach to Reconstruct Phylogenetic Relationships among Planktonic Foraminifera from Highly Divergent and Length-polymorphic SSU rDNA Sequences. Bioinformatics and biology insights, 3, 155–177.	*	P148	28	*	Not available	*	North Atlantic	North Atlantic	35.8347	-20.3922	*	0-100	Globigerinita glutinata	Microperforates	Globigerinita	glutinata	III	NA	NA	NO	Assignation lvl-2	Microperforates	Globigerinita	glutinata	IIIa	III	a	*	Partial	Complete	Complete	Complete	Complete	Complete	Complete	Partial	NA	NA	NA
FJ643286	Aurahs R, Göker M, Grimm GW et al. (2009) Using the Multiple Analysis Approach to Reconstruct Phylogenetic Relationships among Planktonic Foraminifera from Highly Divergent and Length-polymorphic SSU rDNA Sequences. Bioinformatics and biology insights, 3, 155–177.	*	P149	4	*	Not available	*	North Atlantic	North Atlantic	35.8347	-20.3922	*	0-100	Globigerinita glutinata	Microperforates	Globigerinita	glutinata	I	NA	NA	NO	phylogenetic placement	Microperforates	Globigerinita	glutinata	*	*	*	*	Partial	Complete	Complete	Complete	Complete	Complete	Complete	Complete	Complete	Complete	Partial
FJ643287	Aurahs R, Göker M, Grimm GW et al. (2009) Using the Multiple Analysis Approach to Reconstruct Phylogenetic Relationships among Planktonic Foraminifera from Highly Divergent and Length-polymorphic SSU rDNA Sequences. Bioinformatics and biology insights, 3, 155–177.	*	P149	7	*	Not available	*	North Atlantic	North Atlantic	35.8347	-20.3922	*	0-100	Globigerinita glutinata	Microperforates	Globigerinita	glutinata	I	NA	NA	NO	Assignation lvl-3	Microperforates	Globigerinita	glutinata	Ia3	I	a	3	Partial	Complete	Complete	Complete	Complete	Complete	Complete	Complete	Complete	Complete	Partial
FJ643288	Aurahs R, Göker M, Grimm GW et al. (2009) Using the Multiple Analysis Approach to Reconstruct Phylogenetic Relationships among Planktonic Foraminifera from Highly Divergent and Length-polymorphic SSU rDNA Sequences. Bioinformatics and biology insights, 3, 155–177.	*	P149	18	*	Not available	*	North Atlantic	North Atlantic	35.8347	-20.3922	*	0-100	Globigerinita glutinata	Microperforates	Globigerinita	glutinata	I	NA	NA	NO	phylogenetic placement	Microperforates	Globigerinita	glutinata	*	*	*	*	Partial	Complete	Complete	Complete	Complete	Complete	Complete	Complete	Complete	Complete	Partial
FJ643289	Aurahs R, Göker M, Grimm GW et al. (2009) Using the Multiple Analysis Approach to Reconstruct Phylogenetic Relationships among Planktonic Foraminifera from Highly Divergent and Length-polymorphic SSU rDNA Sequences. Bioinformatics and biology insights, 3, 155–177.	*	P149	22	*	Not available	*	North Atlantic	North Atlantic	35.8347	-20.3922	*	0-100	Globigerinita glutinata	Microperforates	Globigerinita	glutinata	I	NA	NA	NO	Assignation lvl-3	Microperforates	Globigerinita	glutinata	Ia3	I	a	3	Partial	Complete	Complete	Complete	Complete	Complete	Complete	Complete	Complete	Complete	Partial
FJ643290	Aurahs R, Göker M, Grimm GW et al. (2009) Using the Multiple Analysis Approach to Reconstruct Phylogenetic Relationships among Planktonic Foraminifera from Highly Divergent and Length-polymorphic SSU rDNA Sequences. Bioinformatics and biology insights, 3, 155–177.	*	P149	28	*	Not available	*	North Atlantic	North Atlantic	35.8347	-20.3922	*	0-100	Globigerinita glutinata	Microperforates	Globigerinita	glutinata	I	NA	NA	NO	Assignation lvl-3	Microperforates	Globigerinita	glutinata	Ia3	I	a	3	Partial	Complete	Complete	Complete	Complete	Complete	Complete	Complete	Complete	Complete	Partial
FJ643291	Aurahs R, Göker M, Grimm GW et al. (2009) Using the Multiple Analysis Approach to Reconstruct Phylogenetic Relationships among Planktonic Foraminifera from Highly Divergent and Length-polymorphic SSU rDNA Sequences. Bioinformatics and biology insights, 3, 155–177.	*	P149	30	*	Not available	*	North Atlantic	North Atlantic	35.8347	-20.3922	*	0-100	Globigerinita glutinata	Microperforates	Globigerinita	glutinata	I	NA	NA	NO	Assignation lvl-3	Microperforates	Globigerinita	glutinata	Ia3	I	a	3	Partial	Complete	Complete	Complete	Complete	Complete	Complete	Complete	Complete	Complete	Partial
FJ643292	Aurahs R, Göker M, Grimm GW et al. (2009) Using the Multiple Analysis Approach to Reconstruct Phylogenetic Relationships among Planktonic Foraminifera from Highly Divergent and Length-polymorphic SSU rDNA Sequences. Bioinformatics and biology insights, 3, 155–177.	*	P151	6	*	Not available	*	North Atlantic	North Atlantic	35.8347	-20.3922	*	0-100	Globigerinita glutinata	Microperforates	Globigerinita	glutinata	III	NA	NA	NO	HOLOTYPE	Microperforates	Globigerinita	glutinata	IIIa2	III	a	2	Partial	Complete	Complete	Complete	Complete	Complete	Complete	Complete	Complete	Complete	Partial
FJ643293	Aurahs R, Göker M, Grimm GW et al. (2009) Using the Multiple Analysis Approach to Reconstruct Phylogenetic Relationships among Planktonic Foraminifera from Highly Divergent and Length-polymorphic SSU rDNA Sequences. Bioinformatics and biology insights, 3, 155–177.	*	P151	8	*	Not available	*	North Atlantic	North Atlantic	35.8347	-20.3922	*	0-100	Globigerinita glutinata	Microperforates	Globigerinita	glutinata	III	NA	NA	NO	BASETYPE	Microperforates	Globigerinita	glutinata	IIIa2	III	a	2	Partial	Complete	Complete	Complete	Complete	Complete	Complete	Complete	Complete	Complete	Partial
FJ643294	Aurahs R, Göker M, Grimm GW et al. (2009) Using the Multiple Analysis Approach to Reconstruct Phylogenetic Relationships among Planktonic Foraminifera from Highly Divergent and Length-polymorphic SSU rDNA Sequences. Bioinformatics and biology insights, 3, 155–177.	*	P152	3	*	Not available	*	North Atlantic	North Atlantic	35.8347	-20.3922	*	0-100	Globigerinita glutinata	Microperforates	Globigerinita	glutinata	I	NA	NA	NO	Assignation lvl-3	Microperforates	Globigerinita	glutinata	Ia3	I	a	3	Partial	Complete	Complete	Complete	Complete	Complete	Complete	Complete	Complete	Complete	Partial
FJ643295	Aurahs R, Göker M, Grimm GW et al. (2009) Using the Multiple Analysis Approach to Reconstruct Phylogenetic Relationships among Planktonic Foraminifera from Highly Divergent and Length-polymorphic SSU rDNA Sequences. Bioinformatics and biology insights, 3, 155–177.	*	P152	28	*	Not available	*	North Atlantic	North Atlantic	35.8347	-20.3922	*	0-100	Globigerinita glutinata	Microperforates	Globigerinita	glutinata	I	NA	NA	NO	Assignation lvl-3	Microperforates	Globigerinita	glutinata	Ia3	I	a	3	Partial	Complete	Complete	Complete	Complete	Complete	Complete	Complete	Complete	Partial	NA
FJ643296	Aurahs R, Göker M, Grimm GW et al. (2009) Using the Multiple Analysis Approach to Reconstruct Phylogenetic Relationships among Planktonic Foraminifera from Highly Divergent and Length-polymorphic SSU rDNA Sequences. Bioinformatics and biology insights, 3, 155–177.	*	R019	10	*	Not available	*	North Atlantic	North Atlantic	34.8333	-20.2353	2002-02-12	*	Globigerinita glutinata	Microperforates	Globigerinita	glutinata	III	NA	NA	NO	Assignation lvl-3	Microperforates	Globigerinita	glutinata	IIIa3	III	a	3	Partial	Complete	Complete	Complete	Complete	Complete	Complete	Complete	Complete	Complete	Partial
FJ643297	Aurahs R, Göker M, Grimm GW et al. (2009) Using the Multiple Analysis Approach to Reconstruct Phylogenetic Relationships among Planktonic Foraminifera from Highly Divergent and Length-polymorphic SSU rDNA Sequences. Bioinformatics and biology insights, 3, 155–177.	*	R019	19	*	Not available	*	North Atlantic	North Atlantic	34.8333	-20.2353	2002-02-12	*	Globigerinita glutinata	Microperforates	Globigerinita	glutinata	III	NA	NA	NO	Assignation lvl-3	Microperforates	Globigerinita	glutinata	IIIa3	III	a	3	Partial	Complete	Complete	Complete	Complete	Complete	Complete	Complete	Complete	Complete	Partial
FJ643298	Aurahs R, Göker M, Grimm GW et al. (2009) Using the Multiple Analysis Approach to Reconstruct Phylogenetic Relationships among Planktonic Foraminifera from Highly Divergent and Length-polymorphic SSU rDNA Sequences. Bioinformatics and biology insights, 3, 155–177.	*	P085	16	*	Not available	*	North Atlantic	North Atlantic	35.0023	-21.0047	*	*	Globigerinita uvula	Microperforates	Globigerinita	uvula	I	NA	NA	YES	HOLOTYPE	Microperforates	Tenuitella	fleisheri	Ia1	I	a	1	Partial	Complete	Complete	Complete	Complete	Complete	Complete	Complete	Complete	Complete	Partial
FJ643299	Aurahs R, Göker M, Grimm GW et al. (2009) Using the Multiple Analysis Approach to Reconstruct Phylogenetic Relationships among Planktonic Foraminifera from Highly Divergent and Length-polymorphic SSU rDNA Sequences. Bioinformatics and biology insights, 3, 155–177.	*	P085	23	*	Not available	*	North Atlantic	North Atlantic	35.0023	-21.0047	*	*	Globigerinita uvula	Microperforates	Globigerinita	uvula	I	NA	NA	YES	HOLOTYPE	Microperforates	Tenuitella	fleisheri	Ia1	I	a	1	Partial	Complete	Complete	Complete	Complete	Complete	Complete	Complete	Complete	Complete	Partial
FJ643300	Aurahs R, Göker M, Grimm GW et al. (2009) Using the Multiple Analysis Approach to Reconstruct Phylogenetic Relationships among Planktonic Foraminifera from Highly Divergent and Length-polymorphic SSU rDNA Sequences. Bioinformatics and biology insights, 3, 155–177.	*	P085	45	*	Not available	*	North Atlantic	North Atlantic	35.0023	-21.0047	*	*	Globigerinita uvula	Microperforates	Globigerinita	uvula	I	NA	NA	YES	Assignation lvl-3	Microperforates	Tenuitella	fleisheri	Ia2	I	a	2	Partial	Complete	Complete	Complete	Complete	Complete	Complete	Complete	Complete	Complete	Partial
FJ643301	Aurahs R, Göker M, Grimm GW et al. (2009) Using the Multiple Analysis Approach to Reconstruct Phylogenetic Relationships among Planktonic Foraminifera from Highly Divergent and Length-polymorphic SSU rDNA Sequences. Bioinformatics and biology insights, 3, 155–177.	*	P085	47	*	Not available	*	North Atlantic	North Atlantic	35.0023	-21.0047	*	*	Globigerinita uvula	Microperforates	Globigerinita	uvula	I	NA	NA	YES	Assignation lvl-3	Microperforates	Tenuitella	fleisheri	Ia2	I	a	2	Partial	Complete	Complete	Complete	Complete	Complete	Complete	Complete	Complete	Complete	Partial
FJ643302	Aurahs R, Göker M, Grimm GW et al. (2009) Using the Multiple Analysis Approach to Reconstruct Phylogenetic Relationships among Planktonic Foraminifera from Highly Divergent and Length-polymorphic SSU rDNA Sequences. Bioinformatics and biology insights, 3, 155–177.	*	P086	11	*	Not available	*	North Atlantic	North Atlantic	35.0023	-21.0047	*	*	Globigerinita uvula	Microperforates	Globigerinita	uvula	I	NA	NA	YES	Assignation lvl-3	Microperforates	Tenuitella	fleisheri	Ia2	I	a	2	Partial	Complete	Complete	Complete	Complete	Complete	Complete	Complete	Complete	Complete	Partial
FJ643418	Aurahs R, Göker M, Grimm GW et al. (2009) Using the Multiple Analysis Approach to Reconstruct Phylogenetic Relationships among Planktonic Foraminifera from Highly Divergent and Length-polymorphic SSU rDNA Sequences. Bioinformatics and biology insights, 3, 155–177.	*	R049	3	*	Not Available	*	AtlanticOcean:AzoresFront	North Atlantic	29	-22	2002-01-01	*	Globigerinita glutinata	Microperforates	Globigerinita	glutinata	III	NA	NA	NO	Assignation lvl-2	Microperforates	Globigerinita	glutinata	IIa	II	a	*	Partial	Complete	Complete	Complete	Complete	Complete	Partial	NA	NA	NA	NA
FJ643419	Aurahs R, Göker M, Grimm GW et al. (2009) Using the Multiple Analysis Approach to Reconstruct Phylogenetic Relationships among Planktonic Foraminifera from Highly Divergent and Length-polymorphic SSU rDNA Sequences. Bioinformatics and biology insights, 3, 155–177.	*	R049	6	*	Not Available	*	AtlanticOcean:AzoresFront	North Atlantic	29	-22	2002-01-01	*	Globigerinita glutinata	Microperforates	Globigerinita	glutinata	III	NA	NA	NO	Assignation lvl-2	Microperforates	Globigerinita	glutinata	IIa	II	a	*	Partial	Complete	Complete	Complete	Complete	Complete	Partial	NA	NA	NA	NA
FJ643420	Aurahs R, Göker M, Grimm GW et al. (2009) Using the Multiple Analysis Approach to Reconstruct Phylogenetic Relationships among Planktonic Foraminifera from Highly Divergent and Length-polymorphic SSU rDNA Sequences. Bioinformatics and biology insights, 3, 155–177.	*	R049	a1	*	Not Available	*	AtlanticOcean:AzoresFront	North Atlantic	29	-22	2002-01-01	*	Globigerinita glutinata	Microperforates	Globigerinita	glutinata	III	NA	NA	NO	Assignation lvl-2	Microperforates	Globigerinita	glutinata	IIa	II	a	*	Partial	Complete	Complete	Complete	Complete	Complete	Partial	NA	NA	NA	NA
GQ265787	Darling KF, Thomas E, Kasemann S a et al. (2009) Surviving mass extinction by bridging the benthic/planktic divide. Proceedings of the National Academy of Sciences of the United States of America, 106, 12629–33.	*	AS251	a	*	Charles Darwin, CD148	*	Arabian sea	Indian Ocean	20.2281	64.2936	2003-07-01	*	Streptochilus globigerus	Non-Spiral	Streptochilus	globigerus	NA	NA	NA	YES	Assignation lvl-2	Basal	Bolivina	variabilis	IIa	II	a	*	Partial	Complete	Complete	Complete	Complete	Complete	Complete	Complete	Complete	Complete	Partial
GQ265788	Darling KF, Thomas E, Kasemann S a et al. (2009) Surviving mass extinction by bridging the benthic/planktic divide. Proceedings of the National Academy of Sciences of the United States of America, 106, 12629–33.	*	AS260	a	*	Charles Darwin, CD148	*	Arabian sea	Indian Ocean	20.2281	64.2936	2003-07-01	*	Streptochilus globigerus	Non-Spiral	Streptochilus	globigerus	NA	NA	NA	YES	Assignation lvl-2	Basal	Bolivina	variabilis	IIa	II	a	*	Partial	Complete	Complete	Complete	Complete	Complete	Complete	Complete	Complete	Complete	Partial
GQ265789	Darling KF, Thomas E, Kasemann S a et al. (2009) Surviving mass extinction by bridging the benthic/planktic divide. Proceedings of the National Academy of Sciences of the United States of America, 106, 12629–33.	*	AS260	b	*	Charles Darwin, CD148	*	Arabian sea	Indian Ocean	20.2281	64.2936	2003-07-01	*	Streptochilus globigerus	Non-Spiral	Streptochilus	globigerus	NA	NA	NA	YES	Assignation lvl-2	Basal	Bolivina	variabilis	IIa	II	a	*	Partial	Complete	Complete	Complete	Complete	Complete	Complete	Complete	Complete	Complete	Partial
GQ265790	Darling KF, Thomas E, Kasemann S a et al. (2009) Surviving mass extinction by bridging the benthic/planktic divide. Proceedings of the National Academy of Sciences of the United States of America, 106, 12629–33.	*	AS260	c	*	Charles Darwin, CD148	*	Arabian sea	Indian Ocean	20.2281	64.2936	2003-07-01	*	Streptochilus globigerus	Non-Spiral	Streptochilus	globigerus	NA	NA	NA	YES	Assignation lvl-2	Basal	Bolivina	variabilis	IIa	II	a	*	Partial	Complete	Complete	Complete	Complete	Complete	Complete	Complete	Complete	Complete	Partial
GQ265791	Darling KF, Thomas E, Kasemann S a et al. (2009) Surviving mass extinction by bridging the benthic/planktic divide. Proceedings of the National Academy of Sciences of the United States of America, 106, 12629–33.	*	AS260	d	*	Charles Darwin, CD148	*	Arabian sea	Indian Ocean	20.2281	64.2936	2003-07-01	*	Streptochilus globigerus	Non-Spiral	Streptochilus	globigerus	NA	NA	NA	YES	Assignation lvl-2	Basal	Bolivina	variabilis	IIa	II	a	*	Partial	Complete	Complete	Complete	Complete	Complete	Complete	Complete	Complete	Complete	Partial
GQ265792	Darling KF, Thomas E, Kasemann S a et al. (2009) Surviving mass extinction by bridging the benthic/planktic divide. Proceedings of the National Academy of Sciences of the United States of America, 106, 12629–33.	*	AS260	e	*	Charles Darwin, CD148	*	Arabian sea	Indian Ocean	20.2281	64.2936	2003-07-01	*	Streptochilus globigerus	Non-Spiral	Streptochilus	globigerus	NA	NA	NA	YES	Assignation lvl-2	Basal	Bolivina	variabilis	IIa	II	a	*	Partial	Complete	Complete	Complete	Complete	Complete	Complete	Complete	Complete	Complete	Partial
GQ265793	Darling KF, Thomas E, Kasemann S a et al. (2009) Surviving mass extinction by bridging the benthic/planktic divide. Proceedings of the National Academy of Sciences of the United States of America, 106, 12629–33.	*	AS278	a	*	Charles Darwin, CD148	*	Arabian sea	Indian Ocean	20.2281	64.2936	2003-07-01	*	Streptochilus globigerus	Non-Spiral	Streptochilus	globigerus	NA	NA	NA	YES	Assignation lvl-2	Basal	Bolivina	variabilis	IIa	II	a	*	Partial	Complete	Complete	Complete	Complete	Complete	Complete	Complete	Complete	Complete	Partial
GQ265794	Darling KF, Thomas E, Kasemann S a et al. (2009) Surviving mass extinction by bridging the benthic/planktic divide. Proceedings of the National Academy of Sciences of the United States of America, 106, 12629–33.	*	AS278	b	*	Charles Darwin, CD148	*	Arabian sea	Indian Ocean	20.2281	64.2936	2003-07-01	*	Streptochilus globigerus	Non-Spiral	Streptochilus	globigerus	NA	NA	NA	YES	Assignation lvl-2	Basal	Bolivina	variabilis	IIa	II	a	*	Partial	Complete	Complete	Complete	Complete	Complete	Complete	Complete	Complete	Complete	Partial
GQ265795	Darling KF, Thomas E, Kasemann S a et al. (2009) Surviving mass extinction by bridging the benthic/planktic divide. Proceedings of the National Academy of Sciences of the United States of America, 106, 12629–33.	*	AS278	c	*	Charles Darwin, CD148	*	Arabian sea	Indian Ocean	20.2281	64.2936	2003-07-01	*	Streptochilus globigerus	Non-Spiral	Streptochilus	globigerus	NA	NA	NA	YES	Assignation lvl-2	Basal	Bolivina	variabilis	IIa	II	a	*	Partial	Complete	Complete	Complete	Complete	Complete	Complete	Complete	Complete	Complete	Partial
GQ265796	Darling KF, Thomas E, Kasemann S a et al. (2009) Surviving mass extinction by bridging the benthic/planktic divide. Proceedings of the National Academy of Sciences of the United States of America, 106, 12629–33.	*	AS278	d	*	Charles Darwin, CD148	*	Arabian sea	Indian Ocean	20.2281	64.2936	2003-07-01	*	Streptochilus globigerus	Non-Spiral	Streptochilus	globigerus	NA	NA	NA	YES	Assignation lvl-2	Basal	Bolivina	variabilis	IIa	II	a	*	Partial	Complete	Complete	Complete	Complete	Complete	Complete	Complete	Complete	Complete	Partial
GQ265797	Darling KF, Thomas E, Kasemann S a et al. (2009) Surviving mass extinction by bridging the benthic/planktic divide. Proceedings of the National Academy of Sciences of the United States of America, 106, 12629–33.	*	AS249	a	*	Charles Darwin, CD148	*	Arabian sea	Indian Ocean	20.2281	64.2936	2003-07-01	*	Streptochilus globigerus	Non-Spiral	Streptochilus	globigerus	NA	NA	NA	YES	Assignation lvl-2	Basal	Bolivina	variabilis	IIa	II	a	*	Partial	Complete	Complete	Complete	Complete	Complete	Complete	Complete	Complete	Complete	Partial
GQ265798	Darling KF, Thomas E, Kasemann S a et al. (2009) Surviving mass extinction by bridging the benthic/planktic divide. Proceedings of the National Academy of Sciences of the United States of America, 106, 12629–33.	*	AS249	b	*	Charles Darwin, CD148	*	Arabian sea	Indian Ocean	20.2281	64.2936	2003-07-01	*	Streptochilus globigerus	Non-Spiral	Streptochilus	globigerus	NA	NA	NA	YES	Assignation lvl-2	Basal	Bolivina	variabilis	IIa	II	a	*	Partial	Complete	Complete	Complete	Complete	Complete	Complete	Complete	Complete	Complete	Partial
GQ265799	Darling KF, Thomas E, Kasemann S a et al. (2009) Surviving mass extinction by bridging the benthic/planktic divide. Proceedings of the National Academy of Sciences of the United States of America, 106, 12629–33.	*	AS249	c	*	Charles Darwin, CD148	*	Arabian sea	Indian Ocean	20.2281	64.2936	2003-07-01	*	Streptochilus globigerus	Non-Spiral	Streptochilus	globigerus	NA	NA	NA	YES	Assignation lvl-2	Basal	Bolivina	variabilis	IIa	II	a	*	Partial	Complete	Complete	Complete	Complete	Complete	Complete	Complete	Complete	Complete	Partial
GQ265800	Darling KF, Thomas E, Kasemann S a et al. (2009) Surviving mass extinction by bridging the benthic/planktic divide. Proceedings of the National Academy of Sciences of the United States of America, 106, 12629–33.	*	AS249	d	*	Charles Darwin, CD148	*	Arabian sea	Indian Ocean	20.2281	64.2936	2003-07-01	*	Streptochilus globigerus	Non-Spiral	Streptochilus	globigerus	NA	NA	NA	YES	Assignation lvl-2	Basal	Bolivina	variabilis	IIa	II	a	*	Partial	Complete	Complete	Complete	Complete	Complete	Complete	Complete	Complete	Complete	Partial
GQ265801	Darling KF, Thomas E, Kasemann S a et al. (2009) Surviving mass extinction by bridging the benthic/planktic divide. Proceedings of the National Academy of Sciences of the United States of America, 106, 12629–33.	*	AS274	a	*	Charles Darwin, CD148	*	Arabian sea	Indian Ocean	20.2281	64.2936	2003-07-01	*	Streptochilus globigerus	Non-Spiral	Streptochilus	globigerus	NA	NA	NA	YES	Assignation lvl-2	Basal	Bolivina	variabilis	IIa	II	a	*	Partial	Complete	Complete	Complete	Complete	Complete	Complete	Complete	Complete	Complete	Partial
GQ265802	Darling KF, Thomas E, Kasemann S a et al. (2009) Surviving mass extinction by bridging the benthic/planktic divide. Proceedings of the National Academy of Sciences of the United States of America, 106, 12629–33.	*	AS274	b	*	Charles Darwin, CD148	*	Arabian sea	Indian Ocean	20.2281	64.2936	2003-07-01	*	Streptochilus globigerus	Non-Spiral	Streptochilus	globigerus	NA	NA	NA	YES	Assignation lvl-2	Basal	Bolivina	variabilis	IIa	II	a	*	Partial	Complete	Complete	Complete	Complete	Complete	Complete	Complete	Complete	Complete	Partial
GQ265803	Darling KF, Thomas E, Kasemann S a et al. (2009) Surviving mass extinction by bridging the benthic/planktic divide. Proceedings of the National Academy of Sciences of the United States of America, 106, 12629–33.	*	AS274	c	*	Charles Darwin, CD148	*	Arabian sea	Indian Ocean	20.2281	64.2936	2003-07-01	*	Streptochilus globigerus	Non-Spiral	Streptochilus	globigerus	NA	NA	NA	YES	Assignation lvl-2	Basal	Bolivina	variabilis	IIa	II	a	*	Partial	Complete	Complete	Complete	Complete	Complete	Complete	Complete	Complete	Complete	Partial
GQ265804	Darling KF, Thomas E, Kasemann S a et al. (2009) Surviving mass extinction by bridging the benthic/planktic divide. Proceedings of the National Academy of Sciences of the United States of America, 106, 12629–33.	*	AS274	d	*	Charles Darwin, CD148	*	Arabian sea	Indian Ocean	20.2281	64.2936	2003-07-01	*	Streptochilus globigerus	Non-Spiral	Streptochilus	globigerus	NA	NA	NA	YES	phylogenetic placement	Basal	Bolivina	variabilis	*	*	*	*	Partial	Complete	Complete	Complete	Complete	Complete	Complete	Complete	Complete	Complete	Partial
GQ265805	Darling KF, Thomas E, Kasemann S a et al. (2009) Surviving mass extinction by bridging the benthic/planktic divide. Proceedings of the National Academy of Sciences of the United States of America, 106, 12629–33.	*	AS274	e	*	Charles Darwin, CD148	*	Arabian sea	Indian Ocean	20.2281	64.2936	2003-07-01	*	Streptochilus globigerus	Non-Spiral	Streptochilus	globigerus	NA	NA	NA	YES	Assignation lvl-2	Basal	Bolivina	variabilis	IIa	II	a	*	Partial	Complete	Complete	Complete	Complete	Complete	Complete	Complete	Complete	Complete	Partial
JQ799900	Seears H a, Darling KF, Wade CM (2012) Ecological partitioning and diversity in tropical planktonic foraminifera. BMC Evolutionary Biology, 12, 54.	*	Gglu1a3AS265	Not Available	*	Charles Darwin, CD148	*	Arabian Sea	Indian Ocean	6.39666	63.183	2003-07-11	*	Globigerinita glutinata	Microperforates	Globigerinita	glutinata	IV	NA	NA	NO	HOLOTYPE	Microperforates	Globigerinita	glutinata	IIIb2	III	b	2	Partial	Complete	Complete	Complete	Complete	Complete	Complete	Complete	Complete	Complete	Partial
KJ633130	André A, Quillévéré F, Morard R et al. (2014) SSU rDNA Divergence in Planktonic Foraminifera: Molecular Taxonomy and Biogeographic Implications. PLoS ONE, 9, 1–19.	*	Me868	13	*	Melville, Melville	*	Indian Ocean	Indian Ocean	-15.75	86.7667	2003-06-02	0-200	Globoquadrina conglomerata	Non-Spinose	Globoquadrina	conglomerata	NA	NA	NA	NO	HOLOTYPE	Basal	Globoquadrina	conglomerata	Ia1	I	a	1	Partial	Complete	Complete	Complete	Complete	Complete	Complete	Complete	Complete	Complete	Partial
KJ633131	André A, Quillévéré F, Morard R et al. (2014) SSU rDNA Divergence in Planktonic Foraminifera: Molecular Taxonomy and Biogeographic Implications. PLoS ONE, 9, 1–19.	*	Me868	14	*	Melville, Melville	*	Indian Ocean	Indian Ocean	-15.75	86.7667	2003-06-02	0-200	Globoquadrina conglomerata	Non-Spinose	Globoquadrina	conglomerata	NA	NA	NA	NO	BASETYPE	Basal	Globoquadrina	conglomerata	Ia1	I	a	1	Partial	Complete	Complete	Complete	Complete	Complete	Complete	Complete	Complete	Complete	Partial
KJ633132	André A, Quillévéré F, Morard R et al. (2014) SSU rDNA Divergence in Planktonic Foraminifera: Molecular Taxonomy and Biogeographic Implications. PLoS ONE, 9, 1–19.	*	Me868	15	*	Melville, Melville	*	Indian Ocean	Indian Ocean	-15.75	86.7667	2003-06-02	0-200	Globoquadrina conglomerata	Non-Spinose	Globoquadrina	conglomerata	NA	NA	NA	NO	Assignation lvl-3	Basal	Globoquadrina	conglomerata	Ia1	I	a	1	Partial	Complete	Complete	Complete	Complete	Complete	Complete	Complete	Complete	Complete	Partial
KJ633133	André A, Quillévéré F, Morard R et al. (2014) SSU rDNA Divergence in Planktonic Foraminifera: Molecular Taxonomy and Biogeographic Implications. PLoS ONE, 9, 1–19.	*	Me868	16	*	Melville, Melville	*	Indian Ocean	Indian Ocean	-15.75	86.7667	2003-06-02	0-200	Globoquadrina conglomerata	Non-Spinose	Globoquadrina	conglomerata	NA	NA	NA	NO	Assignation lvl-3	Basal	Globoquadrina	conglomerata	Ia1	I	a	1	Partial	Complete	Complete	Complete	Complete	Complete	Complete	Complete	Complete	Complete	Partial
KJ633134	André A, Quillévéré F, Morard R et al. (2014) SSU rDNA Divergence in Planktonic Foraminifera: Molecular Taxonomy and Biogeographic Implications. PLoS ONE, 9, 1–19.	*	Me869	21	*	Melville, Melville	*	Indian Ocean	Indian Ocean	-15.75	86.7667	2003-06-02	0-200	Globoquadrina conglomerata	Non-Spinose	Globoquadrina	conglomerata	NA	NA	NA	NO	Assignation lvl-3	Basal	Globoquadrina	conglomerata	Ia1	I	a	1	Partial	Complete	Complete	Complete	Complete	Complete	Complete	Complete	Complete	Complete	Partial
KJ633135	André A, Quillévéré F, Morard R et al. (2014) SSU rDNA Divergence in Planktonic Foraminifera: Molecular Taxonomy and Biogeographic Implications. PLoS ONE, 9, 1–19.	*	Me869	22	*	Melville, Melville	*	Indian Ocean	Indian Ocean	-15.75	86.7667	2003-06-02	0-200	Globoquadrina conglomerata	Non-Spinose	Globoquadrina	conglomerata	NA	NA	NA	NO	Assignation lvl-3	Basal	Globoquadrina	conglomerata	Ia1	I	a	1	Partial	Complete	Complete	Complete	Complete	Complete	Complete	Complete	Complete	Complete	Partial
KJ633136	André A, Quillévéré F, Morard R et al. (2014) SSU rDNA Divergence in Planktonic Foraminifera: Molecular Taxonomy and Biogeographic Implications. PLoS ONE, 9, 1–19.	*	Me869	23	*	Melville, Melville	*	Indian Ocean	Indian Ocean	-15.75	86.7667	2003-06-02	0-200	Globoquadrina conglomerata	Non-Spinose	Globoquadrina	conglomerata	NA	NA	NA	NO	BASETYPE	Basal	Globoquadrina	conglomerata	Ia1	I	a	1	Partial	Complete	Complete	Complete	Complete	Complete	Complete	Complete	Complete	Complete	Partial
KJ633137	André A, Quillévéré F, Morard R et al. (2014) SSU rDNA Divergence in Planktonic Foraminifera: Molecular Taxonomy and Biogeographic Implications. PLoS ONE, 9, 1–19.	*	Me869	24	*	Melville, Melville	*	Indian Ocean	Indian Ocean	-15.75	86.7667	2003-06-02	0-200	Globoquadrina conglomerata	Non-Spinose	Globoquadrina	conglomerata	NA	NA	NA	NO	Assignation lvl-3	Basal	Globoquadrina	conglomerata	Ia1	I	a	1	Partial	Complete	Complete	Complete	Complete	Complete	Complete	Complete	Complete	Complete	Partial
KJ633206	André A, Quillévéré F, Morard R et al. (2014) SSU rDNA Divergence in Planktonic Foraminifera: Molecular Taxonomy and Biogeographic Implications. PLoS ONE, 9, 1–19.	*	Oi248	DS	*	Marion Dufresne, OISO2011	*	Indian Ocean	Indian Ocean	-42.55	52.5	2011-01-21	40-60	Globigerinita uvula	Microperforates	Globigerinita	uvula	NA	NA	NA	NO	phylogenetic placement	Microperforates	Globigerinita	uvula	I	I	*	*	NA	NA	NA	Partial	Complete	Complete	Complete	Complete	Partial	NA	NA
KJ633212	André A, Quillévéré F, Morard R et al. (2014) SSU rDNA Divergence in Planktonic Foraminifera: Molecular Taxonomy and Biogeographic Implications. PLoS ONE, 9, 1–19.	*	CM1204	c	*	Ron Brown, CMarZ	*	North Atlantic	North Atlantic	14.02	-54.92	2006-04-01	0-25	Candeina nitida	Microperforates	Candeina	nitida	NA	NA	NA	NO	Assignation lvl-3	Microperforates	Candeina	nitida	Ia1	I	a	1	Partial	Complete	Complete	Complete	Complete	Complete	Complete	Complete	Complete	Partial	NA
KM193070	Morard R, Darling KF, Mahé F, Audic S, Ujiié Y, Weiner AKM, et al. PFR2 : a curated database of planktonic foraminifera 18S ribosomal DNA as a resource for studies of plankton ecology, biogeography and evolution. Mol Ecol Resour. 2015;15: 1472–1485. doi:10.1111/1755-0998.12410	De Vargas C, Zaninetti L, Hilbrecht H, Pawlowski J (1997) Phylogeny and rates of molecular evolution of planktonic foraminifera: SSU rDNA sequences compared to the fossil record. Journal of molecular evolution, 45, 285–294.	Oi2322	a	*	Marion Dufresne, OISO-4	*	Indian Ocean	Indian Ocean	-29.9833	66.4	2000-02-05	0-200	Tenuitella fleisheri	Microperforates	Globigerinita	uvula	NA	NA	NA	YES	Assignation lvl-2	Microperforates	Tenuitella	fleisheri	Ia	I	a	*	Partial	Complete	Complete	Complete	Complete	Complete	Complete	Complete	Complete	Partial	NA
KM193073	Morard R, Darling KF, Mahé F, Audic S, Ujiié Y, Weiner AKM, et al. PFR2 : a curated database of planktonic foraminifera 18S ribosomal DNA as a resource for studies of plankton ecology, biogeography and evolution. Mol Ecol Resour. 2015;15: 1472–1485. doi:10.1111/1755-0998.12410	De Vargas C, Zaninetti L, Hilbrecht H, Pawlowski J (1997) Phylogeny and rates of molecular evolution of planktonic foraminifera: SSU rDNA sequences compared to the fossil record. Journal of molecular evolution, 45, 285–294.	Re639	a	*	Roger Revelle, Revelle	*	South Pacific	South Pacific	-33.39	-137.12	2001-01-22	0-200	Tenuitella iota	Microperforates	Globigerinita	uvula	NA	NA	NA	YES	Assignation lvl-3	Microperforates	Tenuitella	fleisheri	Ia2	I	a	2	Partial	Complete	Complete	Complete	Complete	Complete	Complete	Complete	Complete	Partial	NA
KM193074	Morard R, Darling KF, Mahé F, Audic S, Ujiié Y, Weiner AKM, et al. PFR2 : a curated database of planktonic foraminifera 18S ribosomal DNA as a resource for studies of plankton ecology, biogeography and evolution. Mol Ecol Resour. 2015;15: 1472–1485. doi:10.1111/1755-0998.12410	De Vargas C, Zaninetti L, Hilbrecht H, Pawlowski J (1997) Phylogeny and rates of molecular evolution of planktonic foraminifera: SSU rDNA sequences compared to the fossil record. Journal of molecular evolution, 45, 285–294.	Re640	a	*	Roger Revelle, Revelle	*	South Pacific	South Pacific	-33.39	-137.12	2001-01-22	0-200	Tenuitella iota	Microperforates	Globigerinita	uvula	NA	NA	NA	YES	Assignation lvl-3	Microperforates	Tenuitella	fleisheri	Ia2	I	a	2	NA	Partial	Complete	Complete	Complete	Complete	Complete	Complete	Complete	Partial	NA
KM193075	Morard R, Darling KF, Mahé F, Audic S, Ujiié Y, Weiner AKM, et al. PFR2 : a curated database of planktonic foraminifera 18S ribosomal DNA as a resource for studies of plankton ecology, biogeography and evolution. Mol Ecol Resour. 2015;15: 1472–1485. doi:10.1111/1755-0998.12410	De Vargas C, Zaninetti L, Hilbrecht H, Pawlowski J (1997) Phylogeny and rates of molecular evolution of planktonic foraminifera: SSU rDNA sequences compared to the fossil record. Journal of molecular evolution, 45, 285–294.	Re641	a	*	Roger Revelle, Revelle	*	South Pacific	South Pacific	-33.39	-137.12	2001-01-22	0-200	Tenuitella iota	Microperforates	Globigerinita	uvula	NA	NA	NA	YES	Assignation lvl-3	Microperforates	Tenuitella	fleisheri	Ia2	I	a	2	Partial	Complete	Complete	Complete	Complete	Complete	Complete	Complete	Complete	Partial	NA
KM193076	Morard R, Darling KF, Mahé F, Audic S, Ujiié Y, Weiner AKM, et al. PFR2 : a curated database of planktonic foraminifera 18S ribosomal DNA as a resource for studies of plankton ecology, biogeography and evolution. Mol Ecol Resour. 2015;15: 1472–1485. doi:10.1111/1755-0998.12410	De Vargas C, Zaninetti L, Hilbrecht H, Pawlowski J (1997) Phylogeny and rates of molecular evolution of planktonic foraminifera: SSU rDNA sequences compared to the fossil record. Journal of molecular evolution, 45, 285–294.	Re828	a	*	Roger Revelle, Revelle	*	South Pacific	South Pacific	-34.03	-140.05	2001-01-23	0-200	Tenuitella iota	Microperforates	Globigerinita	uvula	NA	NA	NA	YES	Assignation lvl-3	Microperforates	Tenuitella	fleisheri	Ia2	I	a	2	Partial	Complete	Complete	Complete	Complete	Complete	Complete	Complete	Complete	Partial	NA
KM193077	Morard R, Darling KF, Mahé F, Audic S, Ujiié Y, Weiner AKM, et al. PFR2 : a curated database of planktonic foraminifera 18S ribosomal DNA as a resource for studies of plankton ecology, biogeography and evolution. Mol Ecol Resour. 2015;15: 1472–1485. doi:10.1111/1755-0998.12410	De Vargas C, Zaninetti L, Hilbrecht H, Pawlowski J (1997) Phylogeny and rates of molecular evolution of planktonic foraminifera: SSU rDNA sequences compared to the fossil record. Journal of molecular evolution, 45, 285–294.	Re829	a	*	Roger Revelle, Revelle	*	South Pacific	South Pacific	-34.03	-140.05	2001-01-23	0-200	Tenuitella iota	Microperforates	Globigerinita	uvula	NA	NA	NA	YES	Assignation lvl-2	Microperforates	Tenuitella	fleisheri	Ia	I	a	*	Partial	Complete	Complete	Complete	Complete	Complete	Complete	Complete	Complete	Partial	NA
KM193078	Morard R, Darling KF, Mahé F, Audic S, Ujiié Y, Weiner AKM, et al. PFR2 : a curated database of planktonic foraminifera 18S ribosomal DNA as a resource for studies of plankton ecology, biogeography and evolution. Mol Ecol Resour. 2015;15: 1472–1485. doi:10.1111/1755-0998.12410	De Vargas C, Zaninetti L, Hilbrecht H, Pawlowski J (1997) Phylogeny and rates of molecular evolution of planktonic foraminifera: SSU rDNA sequences compared to the fossil record. Journal of molecular evolution, 45, 285–294.	Oi2322	b	*	Marion Dufresne, OISO-4	*	Indian Ocean	Indian Ocean	-29.9833	66.4	2000-02-05	0-200	Tenuitella fleisheri	Microperforates	Globigerinita	uvula	NA	NA	NA	YES	Assignation lvl-2	Microperforates	Tenuitella	fleisheri	Ia	I	a	*	Partial	Complete	Complete	Complete	Complete	Complete	Complete	Complete	Complete	Partial	NA
KM193079	Morard R, Darling KF, Mahé F, Audic S, Ujiié Y, Weiner AKM, et al. PFR2 : a curated database of planktonic foraminifera 18S ribosomal DNA as a resource for studies of plankton ecology, biogeography and evolution. Mol Ecol Resour. 2015;15: 1472–1485. doi:10.1111/1755-0998.12410	De Vargas C, Zaninetti L, Hilbrecht H, Pawlowski J (1997) Phylogeny and rates of molecular evolution of planktonic foraminifera: SSU rDNA sequences compared to the fossil record. Journal of molecular evolution, 45, 285–294.	Oi2324	b	*	Marion Dufresne, OISO-4	*	Indian Ocean	Indian Ocean	-29.9833	66.4	2000-02-05	0-200	Tenuitella fleisheri	Microperforates	Globigerinita	uvula	NA	NA	NA	YES	Assignation lvl-2	Microperforates	Tenuitella	fleisheri	Ia	I	a	*	Partial	Complete	Complete	Complete	Complete	Complete	Complete	Complete	Complete	Partial	NA
KM193082	Morard R, Darling KF, Mahé F, Audic S, Ujiié Y, Weiner AKM, et al. PFR2 : a curated database of planktonic foraminifera 18S ribosomal DNA as a resource for studies of plankton ecology, biogeography and evolution. Mol Ecol Resour. 2015;15: 1472–1485. doi:10.1111/1755-0998.12410	De Vargas C, Zaninetti L, Hilbrecht H, Pawlowski J (1997) Phylogeny and rates of molecular evolution of planktonic foraminifera: SSU rDNA sequences compared to the fossil record. Journal of molecular evolution, 45, 285–294.	Re639	b	*	Roger Revelle, Revelle	*	South Pacific	South Pacific	-33.39	-137.12	2001-01-22	0-200	Tenuitella iota	Microperforates	Globigerinita	uvula	NA	NA	NA	YES	Assignation lvl-3	Microperforates	Tenuitella	fleisheri	Ia2	I	a	2	Partial	Complete	Complete	Complete	Complete	Complete	Complete	Complete	Complete	Partial	NA
KM193083	Morard R, Darling KF, Mahé F, Audic S, Ujiié Y, Weiner AKM, et al. PFR2 : a curated database of planktonic foraminifera 18S ribosomal DNA as a resource for studies of plankton ecology, biogeography and evolution. Mol Ecol Resour. 2015;15: 1472–1485. doi:10.1111/1755-0998.12410	De Vargas C, Zaninetti L, Hilbrecht H, Pawlowski J (1997) Phylogeny and rates of molecular evolution of planktonic foraminifera: SSU rDNA sequences compared to the fossil record. Journal of molecular evolution, 45, 285–294.	Re640	b	*	Roger Revelle, Revelle	*	South Pacific	South Pacific	-33.39	-137.12	2001-01-22	0-200	Tenuitella iota	Microperforates	Globigerinita	uvula	NA	NA	NA	YES	Assignation lvl-2	Microperforates	Tenuitella	fleisheri	Ia	I	a	*	Partial	Complete	Complete	Complete	Complete	Complete	Complete	Complete	Complete	Partial	NA
KM193084	Morard R, Darling KF, Mahé F, Audic S, Ujiié Y, Weiner AKM, et al. PFR2 : a curated database of planktonic foraminifera 18S ribosomal DNA as a resource for studies of plankton ecology, biogeography and evolution. Mol Ecol Resour. 2015;15: 1472–1485. doi:10.1111/1755-0998.12410	De Vargas C, Zaninetti L, Hilbrecht H, Pawlowski J (1997) Phylogeny and rates of molecular evolution of planktonic foraminifera: SSU rDNA sequences compared to the fossil record. Journal of molecular evolution, 45, 285–294.	Re641	b	*	Roger Revelle, Revelle	*	South Pacific	South Pacific	-33.39	-137.12	2001-01-22	0-200	Tenuitella iota	Microperforates	Globigerinita	uvula	NA	NA	NA	YES	Assignation lvl-3	Microperforates	Tenuitella	fleisheri	Ia2	I	a	2	Partial	Complete	Complete	Complete	Complete	Complete	Complete	Complete	Complete	Partial	NA
KM193085	Morard R, Darling KF, Mahé F, Audic S, Ujiié Y, Weiner AKM, et al. PFR2 : a curated database of planktonic foraminifera 18S ribosomal DNA as a resource for studies of plankton ecology, biogeography and evolution. Mol Ecol Resour. 2015;15: 1472–1485. doi:10.1111/1755-0998.12410	De Vargas C, Zaninetti L, Hilbrecht H, Pawlowski J (1997) Phylogeny and rates of molecular evolution of planktonic foraminifera: SSU rDNA sequences compared to the fossil record. Journal of molecular evolution, 45, 285–294.	Re828	b	*	Roger Revelle, Revelle	*	South Pacific	South Pacific	-34.03	-140.05	2001-01-23	0-200	Tenuitella iota	Microperforates	Globigerinita	uvula	NA	NA	NA	YES	Assignation lvl-3	Microperforates	Tenuitella	fleisheri	Ia2	I	a	2	Partial	Complete	Complete	Complete	Complete	Complete	Complete	Complete	Complete	Partial	NA
KM193086	Morard R, Darling KF, Mahé F, Audic S, Ujiié Y, Weiner AKM, et al. PFR2 : a curated database of planktonic foraminifera 18S ribosomal DNA as a resource for studies of plankton ecology, biogeography and evolution. Mol Ecol Resour. 2015;15: 1472–1485. doi:10.1111/1755-0998.12410	De Vargas C, Zaninetti L, Hilbrecht H, Pawlowski J (1997) Phylogeny and rates of molecular evolution of planktonic foraminifera: SSU rDNA sequences compared to the fossil record. Journal of molecular evolution, 45, 285–294.	Re829	b	*	Roger Revelle, Revelle	*	South Pacific	South Pacific	-34.03	-140.05	2001-01-23	0-200	Tenuitella iota	Microperforates	Globigerinita	uvula	NA	NA	NA	YES	Assignation lvl-2	Microperforates	Tenuitella	fleisheri	Ia	I	a	*	Partial	Complete	Complete	Complete	Complete	Complete	Complete	Complete	Complete	Partial	NA
KM193087	Morard R, Darling KF, Mahé F, Audic S, Ujiié Y, Weiner AKM, et al. PFR2 : a curated database of planktonic foraminifera 18S ribosomal DNA as a resource for studies of plankton ecology, biogeography and evolution. Mol Ecol Resour. 2015;15: 1472–1485. doi:10.1111/1755-0998.12410	De Vargas C, Zaninetti L, Hilbrecht H, Pawlowski J (1997) Phylogeny and rates of molecular evolution of planktonic foraminifera: SSU rDNA sequences compared to the fossil record. Journal of molecular evolution, 45, 285–294.	Re831	b	*	Roger Revelle, Revelle	*	South Pacific	South Pacific	-34.03	-140.05	2001-01-23	0-200	Tenuitella iota	Microperforates	Globigerinita	uvula	NA	NA	NA	YES	Assignation lvl-3	Microperforates	Tenuitella	fleisheri	Ia2	I	a	2	Partial	Complete	Complete	Complete	Complete	Complete	Complete	Complete	Complete	Partial	NA
KM193088	Morard R, Darling KF, Mahé F, Audic S, Ujiié Y, Weiner AKM, et al. PFR2 : a curated database of planktonic foraminifera 18S ribosomal DNA as a resource for studies of plankton ecology, biogeography and evolution. Mol Ecol Resour. 2015;15: 1472–1485. doi:10.1111/1755-0998.12410	De Vargas C, Zaninetti L, Hilbrecht H, Pawlowski J (1997) Phylogeny and rates of molecular evolution of planktonic foraminifera: SSU rDNA sequences compared to the fossil record. Journal of molecular evolution, 45, 285–294.	Oi2322	c	*	Marion Dufresne, OISO-4	*	Indian Ocean	Indian Ocean	-29.9833	66.4	2000-02-05	0-200	Tenuitella fleisheri	Microperforates	Globigerinita	uvula	NA	NA	NA	YES	Assignation lvl-2	Microperforates	Tenuitella	fleisheri	Ia	I	a	*	Partial	Complete	Complete	Complete	Complete	Complete	Complete	Complete	Complete	Partial	NA
KM193091	Morard R, Darling KF, Mahé F, Audic S, Ujiié Y, Weiner AKM, et al. PFR2 : a curated database of planktonic foraminifera 18S ribosomal DNA as a resource for studies of plankton ecology, biogeography and evolution. Mol Ecol Resour. 2015;15: 1472–1485. doi:10.1111/1755-0998.12410	De Vargas C, Zaninetti L, Hilbrecht H, Pawlowski J (1997) Phylogeny and rates of molecular evolution of planktonic foraminifera: SSU rDNA sequences compared to the fossil record. Journal of molecular evolution, 45, 285–294.	Re641	c	*	Roger Revelle, Revelle	*	South Pacific	South Pacific	-33.39	-137.12	2001-01-22	0-200	Tenuitella iota	Microperforates	Globigerinita	uvula	NA	NA	NA	YES	Assignation lvl-2	Microperforates	Tenuitella	fleisheri	Ia	I	a	*	Partial	Complete	Complete	Complete	Complete	Complete	Complete	Complete	Complete	Partial	NA
KM193092	Morard R, Darling KF, Mahé F, Audic S, Ujiié Y, Weiner AKM, et al. PFR2 : a curated database of planktonic foraminifera 18S ribosomal DNA as a resource for studies of plankton ecology, biogeography and evolution. Mol Ecol Resour. 2015;15: 1472–1485. doi:10.1111/1755-0998.12410	De Vargas C, Zaninetti L, Hilbrecht H, Pawlowski J (1997) Phylogeny and rates of molecular evolution of planktonic foraminifera: SSU rDNA sequences compared to the fossil record. Journal of molecular evolution, 45, 285–294.	Re828	c	*	Roger Revelle, Revelle	*	South Pacific	South Pacific	-34.03	-140.05	2001-01-23	0-200	Tenuitella iota	Microperforates	Globigerinita	uvula	NA	NA	NA	YES	Assignation lvl-3	Microperforates	Tenuitella	fleisheri	Ia2	I	a	2	Partial	Complete	Complete	Complete	Complete	Complete	Complete	Complete	Complete	Partial	NA
KM193093	Morard R, Darling KF, Mahé F, Audic S, Ujiié Y, Weiner AKM, et al. PFR2 : a curated database of planktonic foraminifera 18S ribosomal DNA as a resource for studies of plankton ecology, biogeography and evolution. Mol Ecol Resour. 2015;15: 1472–1485. doi:10.1111/1755-0998.12410	De Vargas C, Zaninetti L, Hilbrecht H, Pawlowski J (1997) Phylogeny and rates of molecular evolution of planktonic foraminifera: SSU rDNA sequences compared to the fossil record. Journal of molecular evolution, 45, 285–294.	Re829	c	*	Roger Revelle, Revelle	*	South Pacific	South Pacific	-34.03	-140.05	2001-01-23	0-200	Tenuitella iota	Microperforates	Globigerinita	uvula	NA	NA	NA	YES	Assignation lvl-2	Microperforates	Tenuitella	fleisheri	Ia	I	a	*	Partial	Complete	Complete	Complete	Complete	Complete	Complete	Complete	Complete	Partial	NA
KM193094	Morard R, Darling KF, Mahé F, Audic S, Ujiié Y, Weiner AKM, et al. PFR2 : a curated database of planktonic foraminifera 18S ribosomal DNA as a resource for studies of plankton ecology, biogeography and evolution. Mol Ecol Resour. 2015;15: 1472–1485. doi:10.1111/1755-0998.12410	De Vargas C, Zaninetti L, Hilbrecht H, Pawlowski J (1997) Phylogeny and rates of molecular evolution of planktonic foraminifera: SSU rDNA sequences compared to the fossil record. Journal of molecular evolution, 45, 285–294.	Re831	c	*	Roger Revelle, Revelle	*	South Pacific	South Pacific	-34.03	-140.05	2001-01-23	0-200	Tenuitella iota	Microperforates	Globigerinita	uvula	NA	NA	NA	YES	Assignation lvl-2	Microperforates	Tenuitella	fleisheri	Ia	I	a	*	Partial	Complete	Complete	Complete	Complete	Complete	Complete	Complete	Complete	Partial	NA
KM193095	Morard R, Darling KF, Mahé F, Audic S, Ujiié Y, Weiner AKM, et al. PFR2 : a curated database of planktonic foraminifera 18S ribosomal DNA as a resource for studies of plankton ecology, biogeography and evolution. Mol Ecol Resour. 2015;15: 1472–1485. doi:10.1111/1755-0998.12410	De Vargas C, Zaninetti L, Hilbrecht H, Pawlowski J (1997) Phylogeny and rates of molecular evolution of planktonic foraminifera: SSU rDNA sequences compared to the fossil record. Journal of molecular evolution, 45, 285–294.	Oi2322	d	*	Marion Dufresne, OISO-4	*	Indian Ocean	Indian Ocean	-29.9833	66.4	2000-02-05	0-200	Tenuitella fleisheri	Microperforates	Globigerinita	uvula	NA	NA	NA	YES	Assignation lvl-2	Microperforates	Tenuitella	fleisheri	Ia	I	a	*	Partial	Complete	Complete	Complete	Complete	Complete	Complete	Complete	Complete	Partial	NA
KM193098	Morard R, Darling KF, Mahé F, Audic S, Ujiié Y, Weiner AKM, et al. PFR2 : a curated database of planktonic foraminifera 18S ribosomal DNA as a resource for studies of plankton ecology, biogeography and evolution. Mol Ecol Resour. 2015;15: 1472–1485. doi:10.1111/1755-0998.12410	De Vargas C, Zaninetti L, Hilbrecht H, Pawlowski J (1997) Phylogeny and rates of molecular evolution of planktonic foraminifera: SSU rDNA sequences compared to the fossil record. Journal of molecular evolution, 45, 285–294.	Re641	d	*	Roger Revelle, Revelle	*	South Pacific	South Pacific	-33.39	-137.12	2001-01-22	0-200	Tenuitella iota	Microperforates	Globigerinita	uvula	NA	NA	NA	YES	Assignation lvl-3	Microperforates	Tenuitella	fleisheri	Ia2	I	a	2	Partial	Complete	Complete	Complete	Complete	Complete	Complete	Complete	Complete	Partial	NA
KM193099	Morard R, Darling KF, Mahé F, Audic S, Ujiié Y, Weiner AKM, et al. PFR2 : a curated database of planktonic foraminifera 18S ribosomal DNA as a resource for studies of plankton ecology, biogeography and evolution. Mol Ecol Resour. 2015;15: 1472–1485. doi:10.1111/1755-0998.12410	De Vargas C, Zaninetti L, Hilbrecht H, Pawlowski J (1997) Phylogeny and rates of molecular evolution of planktonic foraminifera: SSU rDNA sequences compared to the fossil record. Journal of molecular evolution, 45, 285–294.	Re828	d	*	Roger Revelle, Revelle	*	South Pacific	South Pacific	-34.03	-140.05	2001-01-23	0-200	Tenuitella iota	Microperforates	Globigerinita	uvula	NA	NA	NA	YES	Assignation lvl-3	Microperforates	Tenuitella	fleisheri	Ia2	I	a	2	Partial	Complete	Complete	Complete	Complete	Complete	Complete	Complete	Complete	Partial	NA
KM193100	Morard R, Darling KF, Mahé F, Audic S, Ujiié Y, Weiner AKM, et al. PFR2 : a curated database of planktonic foraminifera 18S ribosomal DNA as a resource for studies of plankton ecology, biogeography and evolution. Mol Ecol Resour. 2015;15: 1472–1485. doi:10.1111/1755-0998.12410	De Vargas C, Zaninetti L, Hilbrecht H, Pawlowski J (1997) Phylogeny and rates of molecular evolution of planktonic foraminifera: SSU rDNA sequences compared to the fossil record. Journal of molecular evolution, 45, 285–294.	Re829	d	*	Roger Revelle, Revelle	*	South Pacific	South Pacific	-34.03	-140.05	2001-01-23	0-200	Tenuitella iota	Microperforates	Globigerinita	uvula	NA	NA	NA	YES	Assignation lvl-2	Microperforates	Tenuitella	fleisheri	Ia	I	a	*	Partial	Complete	Complete	Complete	Complete	Complete	Complete	Complete	Complete	Partial	NA
KM193101	Morard R, Darling KF, Mahé F, Audic S, Ujiié Y, Weiner AKM, et al. PFR2 : a curated database of planktonic foraminifera 18S ribosomal DNA as a resource for studies of plankton ecology, biogeography and evolution. Mol Ecol Resour. 2015;15: 1472–1485. doi:10.1111/1755-0998.12410	De Vargas C, Zaninetti L, Hilbrecht H, Pawlowski J (1997) Phylogeny and rates of molecular evolution of planktonic foraminifera: SSU rDNA sequences compared to the fossil record. Journal of molecular evolution, 45, 285–294.	Re831	d	*	Roger Revelle, Revelle	*	South Pacific	South Pacific	-34.03	-140.05	2001-01-23	0-200	Tenuitella iota	Microperforates	Globigerinita	uvula	NA	NA	NA	YES	Assignation lvl-3	Microperforates	Tenuitella	fleisheri	Ia2	I	a	2	Partial	Complete	Complete	Complete	Complete	Complete	Complete	Complete	Complete	Partial	NA
KM193104	Morard R, Darling KF, Mahé F, Audic S, Ujiié Y, Weiner AKM, et al. PFR2 : a curated database of planktonic foraminifera 18S ribosomal DNA as a resource for studies of plankton ecology, biogeography and evolution. Mol Ecol Resour. 2015;15: 1472–1485. doi:10.1111/1755-0998.12410	De Vargas C, Zaninetti L, Hilbrecht H, Pawlowski J (1997) Phylogeny and rates of molecular evolution of planktonic foraminifera: SSU rDNA sequences compared to the fossil record. Journal of molecular evolution, 45, 285–294.	GYA2235	41	*	Alis, GYRAFOR-A	*	Western Equatorial Pacific	South Pacific	-4.5	161.11	2008-06-16	120-160	Neogloboquadrina dutertrei	Non-Spinose	Globoquadrina	conglomerata	NA	NA	NA	YES	HOLOTYPE	Basal	Globorotaloides	hexagonus	Ia1	I	a	1	Partial	Complete	Complete	Complete	Complete	Complete	Complete	Complete	Complete	Complete	Partial
KM193105	Morard R, Darling KF, Mahé F, Audic S, Ujiié Y, Weiner AKM, et al. PFR2 : a curated database of planktonic foraminifera 18S ribosomal DNA as a resource for studies of plankton ecology, biogeography and evolution. Mol Ecol Resour. 2015;15: 1472–1485. doi:10.1111/1755-0998.12410	De Vargas C, Zaninetti L, Hilbrecht H, Pawlowski J (1997) Phylogeny and rates of molecular evolution of planktonic foraminifera: SSU rDNA sequences compared to the fossil record. Journal of molecular evolution, 45, 285–294.	GYA2235	42	*	Alis, GYRAFOR-A	*	Western Equatorial Pacific	South Pacific	-4.5	161.11	2008-06-16	120-160	Neogloboquadrina dutertrei	Non-Spinose	Globoquadrina	conglomerata	NA	NA	NA	YES	Assignation lvl-3	Basal	Globorotaloides	hexagonus	Ia1	I	a	1	Partial	Complete	Complete	Complete	Complete	Complete	Complete	Complete	Complete	Complete	Partial
KM193106	Morard R, Darling KF, Mahé F, Audic S, Ujiié Y, Weiner AKM, et al. PFR2 : a curated database of planktonic foraminifera 18S ribosomal DNA as a resource for studies of plankton ecology, biogeography and evolution. Mol Ecol Resour. 2015;15: 1472–1485. doi:10.1111/1755-0998.12410	De Vargas C, Zaninetti L, Hilbrecht H, Pawlowski J (1997) Phylogeny and rates of molecular evolution of planktonic foraminifera: SSU rDNA sequences compared to the fossil record. Journal of molecular evolution, 45, 285–294.	GYA2235	43	*	Alis, GYRAFOR-A	*	Western Equatorial Pacific	South Pacific	-4.5	161.11	2008-06-16	120-160	Neogloboquadrina dutertrei	Non-Spinose	Globoquadrina	conglomerata	NA	NA	NA	YES	Assignation lvl-3	Basal	Globorotaloides	hexagonus	Ia1	I	a	1	Partial	Complete	Complete	Complete	Complete	Complete	Complete	Complete	Complete	Complete	Partial
KM193107	Morard R, Darling KF, Mahé F, Audic S, Ujiié Y, Weiner AKM, et al. PFR2 : a curated database of planktonic foraminifera 18S ribosomal DNA as a resource for studies of plankton ecology, biogeography and evolution. Mol Ecol Resour. 2015;15: 1472–1485. doi:10.1111/1755-0998.12410	De Vargas C, Zaninetti L, Hilbrecht H, Pawlowski J (1997) Phylogeny and rates of molecular evolution of planktonic foraminifera: SSU rDNA sequences compared to the fossil record. Journal of molecular evolution, 45, 285–294.	GYA2235	44	*	Alis, GYRAFOR-A	*	Western Equatorial Pacific	South Pacific	-4.5	161.11	2008-06-16	120-160	Neogloboquadrina dutertrei	Non-Spinose	Globoquadrina	conglomerata	NA	NA	NA	YES	BASETYPE	Basal	Globorotaloides	hexagonus	Ia1	I	a	1	Partial	Complete	Complete	Complete	Complete	Complete	Complete	Complete	Complete	Complete	Partial
KM193108	Morard R, Darling KF, Mahé F, Audic S, Ujiié Y, Weiner AKM, et al. PFR2 : a curated database of planktonic foraminifera 18S ribosomal DNA as a resource for studies of plankton ecology, biogeography and evolution. Mol Ecol Resour. 2015;15: 1472–1485. doi:10.1111/1755-0998.12410	De Vargas C, Zaninetti L, Hilbrecht H, Pawlowski J (1997) Phylogeny and rates of molecular evolution of planktonic foraminifera: SSU rDNA sequences compared to the fossil record. Journal of molecular evolution, 45, 285–294.	GYA2236	49	*	Alis, GYRAFOR-A	*	Western Equatorial Pacific	South Pacific	-4.5	161.11	2008-06-16	120-160	Neogloboquadrina dutertrei	Non-Spinose	Globoquadrina	conglomerata	NA	NA	NA	YES	Assignation lvl-3	Basal	Globorotaloides	hexagonus	Ia1	I	a	1	Partial	Complete	Complete	Complete	Complete	Complete	Complete	Complete	Complete	Complete	Partial
KM193109	Morard R, Darling KF, Mahé F, Audic S, Ujiié Y, Weiner AKM, et al. PFR2 : a curated database of planktonic foraminifera 18S ribosomal DNA as a resource for studies of plankton ecology, biogeography and evolution. Mol Ecol Resour. 2015;15: 1472–1485. doi:10.1111/1755-0998.12410	De Vargas C, Zaninetti L, Hilbrecht H, Pawlowski J (1997) Phylogeny and rates of molecular evolution of planktonic foraminifera: SSU rDNA sequences compared to the fossil record. Journal of molecular evolution, 45, 285–294.	GYA2236	50	*	Alis, GYRAFOR-A	*	Western Equatorial Pacific	South Pacific	-4.5	161.11	2008-06-16	120-160	Neogloboquadrina dutertrei	Non-Spinose	Globoquadrina	conglomerata	NA	NA	NA	YES	BASETYPE	Basal	Globorotaloides	hexagonus	Ia1	I	a	1	Partial	Complete	Complete	Complete	Complete	Complete	Complete	Complete	Complete	Complete	Partial
KM193110	Morard R, Darling KF, Mahé F, Audic S, Ujiié Y, Weiner AKM, et al. PFR2 : a curated database of planktonic foraminifera 18S ribosomal DNA as a resource for studies of plankton ecology, biogeography and evolution. Mol Ecol Resour. 2015;15: 1472–1485. doi:10.1111/1755-0998.12410	De Vargas C, Zaninetti L, Hilbrecht H, Pawlowski J (1997) Phylogeny and rates of molecular evolution of planktonic foraminifera: SSU rDNA sequences compared to the fossil record. Journal of molecular evolution, 45, 285–294.	GYA2236	53	*	Alis, GYRAFOR-A	*	Western Equatorial Pacific	South Pacific	-4.5	161.11	2008-06-16	120-160	Neogloboquadrina dutertrei	Non-Spinose	Globoquadrina	conglomerata	NA	NA	NA	YES	Assignation lvl-3	Basal	Globorotaloides	hexagonus	Ia1	I	a	1	Partial	Complete	Complete	Complete	Complete	Complete	Complete	Complete	Complete	Complete	Partial
KM193111	Morard R, Darling KF, Mahé F, Audic S, Ujiié Y, Weiner AKM, et al. PFR2 : a curated database of planktonic foraminifera 18S ribosomal DNA as a resource for studies of plankton ecology, biogeography and evolution. Mol Ecol Resour. 2015;15: 1472–1485. doi:10.1111/1755-0998.12410	De Vargas C, Zaninetti L, Hilbrecht H, Pawlowski J (1997) Phylogeny and rates of molecular evolution of planktonic foraminifera: SSU rDNA sequences compared to the fossil record. Journal of molecular evolution, 45, 285–294.	GYA2236	54	*	Alis, GYRAFOR-A	*	Western Equatorial Pacific	South Pacific	-4.5	161.11	2008-06-16	120-160	Neogloboquadrina dutertrei	Non-Spinose	Globoquadrina	conglomerata	NA	NA	NA	YES	Assignation lvl-3	Basal	Globorotaloides	hexagonus	Ia1	I	a	1	Partial	Complete	Complete	Complete	Complete	Complete	Complete	Complete	Complete	Complete	Partial
KM193112	Morard R, Darling KF, Mahé F, Audic S, Ujiié Y, Weiner AKM, et al. PFR2 : a curated database of planktonic foraminifera 18S ribosomal DNA as a resource for studies of plankton ecology, biogeography and evolution. Mol Ecol Resour. 2015;15: 1472–1485. doi:10.1111/1755-0998.12410	De Vargas C, Zaninetti L, Hilbrecht H, Pawlowski J (1997) Phylogeny and rates of molecular evolution of planktonic foraminifera: SSU rDNA sequences compared to the fossil record. Journal of molecular evolution, 45, 285–294.	GYA2407	55	*	Alis, GYRAFOR-A	*	Western Equatorial Pacific	South Pacific	-4.5	161.11	2008-06-16	120-160	Neogloboquadrina dutertrei	Non-Spinose	Globoquadrina	conglomerata	NA	NA	NA	YES	Assignation lvl-3	Basal	Globorotaloides	hexagonus	Ia1	I	a	1	Partial	Complete	Complete	Complete	Complete	Complete	Complete	Complete	Complete	Complete	Partial
KM193113	Morard R, Darling KF, Mahé F, Audic S, Ujiié Y, Weiner AKM, et al. PFR2 : a curated database of planktonic foraminifera 18S ribosomal DNA as a resource for studies of plankton ecology, biogeography and evolution. Mol Ecol Resour. 2015;15: 1472–1485. doi:10.1111/1755-0998.12410	De Vargas C, Zaninetti L, Hilbrecht H, Pawlowski J (1997) Phylogeny and rates of molecular evolution of planktonic foraminifera: SSU rDNA sequences compared to the fossil record. Journal of molecular evolution, 45, 285–294.	GYA2407	56	*	Alis, GYRAFOR-A	*	Western Equatorial Pacific	South Pacific	-4.5	161.11	2008-06-16	120-160	Neogloboquadrina dutertrei	Non-Spinose	Globoquadrina	conglomerata	NA	NA	NA	YES	HOLOTYPE	Basal	Globorotaloides	hexagonus	Ia1	I	a	1	Partial	Complete	Complete	Complete	Complete	Complete	Complete	Complete	Complete	Complete	Partial
KM193114	Morard R, Darling KF, Mahé F, Audic S, Ujiié Y, Weiner AKM, et al. PFR2 : a curated database of planktonic foraminifera 18S ribosomal DNA as a resource for studies of plankton ecology, biogeography and evolution. Mol Ecol Resour. 2015;15: 1472–1485. doi:10.1111/1755-0998.12410	De Vargas C, Zaninetti L, Hilbrecht H, Pawlowski J (1997) Phylogeny and rates of molecular evolution of planktonic foraminifera: SSU rDNA sequences compared to the fossil record. Journal of molecular evolution, 45, 285–294.	GYA2407	57	*	Alis, GYRAFOR-A	*	Western Equatorial Pacific	South Pacific	-4.5	161.11	2008-06-16	120-160	Neogloboquadrina dutertrei	Non-Spinose	Globoquadrina	conglomerata	NA	NA	NA	YES	Assignation lvl-3	Basal	Globorotaloides	hexagonus	Ia1	I	a	1	Partial	Complete	Complete	Complete	Complete	Complete	Complete	Complete	Complete	Complete	Partial
KM193115	Morard R, Darling KF, Mahé F, Audic S, Ujiié Y, Weiner AKM, et al. PFR2 : a curated database of planktonic foraminifera 18S ribosomal DNA as a resource for studies of plankton ecology, biogeography and evolution. Mol Ecol Resour. 2015;15: 1472–1485. doi:10.1111/1755-0998.12410	De Vargas C, Zaninetti L, Hilbrecht H, Pawlowski J (1997) Phylogeny and rates of molecular evolution of planktonic foraminifera: SSU rDNA sequences compared to the fossil record. Journal of molecular evolution, 45, 285–294.	GYA2407	58	*	Alis, GYRAFOR-A	*	Western Equatorial Pacific	South Pacific	-4.5	161.11	2008-06-16	120-160	Neogloboquadrina dutertrei	Non-Spinose	Globoquadrina	conglomerata	NA	NA	NA	YES	Assignation lvl-3	Basal	Globorotaloides	hexagonus	Ia1	I	a	1	Partial	Complete	Complete	Complete	Complete	Complete	Complete	Complete	Complete	Complete	Partial
KM193116	Morard R, Darling KF, Mahé F, Audic S, Ujiié Y, Weiner AKM, et al. PFR2 : a curated database of planktonic foraminifera 18S ribosomal DNA as a resource for studies of plankton ecology, biogeography and evolution. Mol Ecol Resour. 2015;15: 1472–1485. doi:10.1111/1755-0998.12410	De Vargas C, Zaninetti L, Hilbrecht H, Pawlowski J (1997) Phylogeny and rates of molecular evolution of planktonic foraminifera: SSU rDNA sequences compared to the fossil record. Journal of molecular evolution, 45, 285–294.	GYA2408	65	*	Alis, GYRAFOR-A	*	Western Equatorial Pacific	South Pacific	-4.5	161.11	2008-06-16	120-160	Neogloboquadrina dutertrei	Non-Spinose	Globoquadrina	conglomerata	NA	NA	NA	YES	Assignation lvl-3	Basal	Globorotaloides	hexagonus	Ia1	I	a	1	Partial	Complete	Complete	Complete	Complete	Complete	Complete	Complete	Complete	Complete	Partial
KM193117	Morard R, Darling KF, Mahé F, Audic S, Ujiié Y, Weiner AKM, et al. PFR2 : a curated database of planktonic foraminifera 18S ribosomal DNA as a resource for studies of plankton ecology, biogeography and evolution. Mol Ecol Resour. 2015;15: 1472–1485. doi:10.1111/1755-0998.12410	De Vargas C, Zaninetti L, Hilbrecht H, Pawlowski J (1997) Phylogeny and rates of molecular evolution of planktonic foraminifera: SSU rDNA sequences compared to the fossil record. Journal of molecular evolution, 45, 285–294.	GYA2408	66	*	Alis, GYRAFOR-A	*	Western Equatorial Pacific	South Pacific	-4.5	161.11	2008-06-16	120-160	Neogloboquadrina dutertrei	Non-Spinose	Globoquadrina	conglomerata	NA	NA	NA	YES	Assignation lvl-3	Basal	Globorotaloides	hexagonus	Ia1	I	a	1	Partial	Complete	Complete	Complete	Complete	Complete	Complete	Complete	Complete	Complete	Partial
KM193118	Morard R, Darling KF, Mahé F, Audic S, Ujiié Y, Weiner AKM, et al. PFR2 : a curated database of planktonic foraminifera 18S ribosomal DNA as a resource for studies of plankton ecology, biogeography and evolution. Mol Ecol Resour. 2015;15: 1472–1485. doi:10.1111/1755-0998.12410	De Vargas C, Zaninetti L, Hilbrecht H, Pawlowski J (1997) Phylogeny and rates of molecular evolution of planktonic foraminifera: SSU rDNA sequences compared to the fossil record. Journal of molecular evolution, 45, 285–294.	GYA2408	67	*	Alis, GYRAFOR-A	*	Western Equatorial Pacific	South Pacific	-4.5	161.11	2008-06-16	120-160	Neogloboquadrina dutertrei	Non-Spinose	Globoquadrina	conglomerata	NA	NA	NA	YES	Assignation lvl-3	Basal	Globorotaloides	hexagonus	Ia1	I	a	1	Partial	Complete	Complete	Complete	Complete	Complete	Complete	Complete	Complete	Complete	Partial
KM193119	Morard R, Darling KF, Mahé F, Audic S, Ujiié Y, Weiner AKM, et al. PFR2 : a curated database of planktonic foraminifera 18S ribosomal DNA as a resource for studies of plankton ecology, biogeography and evolution. Mol Ecol Resour. 2015;15: 1472–1485. doi:10.1111/1755-0998.12410	De Vargas C, Zaninetti L, Hilbrecht H, Pawlowski J (1997) Phylogeny and rates of molecular evolution of planktonic foraminifera: SSU rDNA sequences compared to the fossil record. Journal of molecular evolution, 45, 285–294.	GYA2408	68	*	Alis, GYRAFOR-A	*	Western Equatorial Pacific	South Pacific	-4.5	161.11	2008-06-16	120-160	Neogloboquadrina dutertrei	Non-Spinose	Globoquadrina	conglomerata	NA	NA	NA	YES	Assignation lvl-3	Basal	Globorotaloides	hexagonus	Ia1	I	a	1	Partial	Complete	Complete	Complete	Complete	Complete	Complete	Complete	Complete	Complete	Partial
KM193120	Morard R, Darling KF, Mahé F, Audic S, Ujiié Y, Weiner AKM, et al. PFR2 : a curated database of planktonic foraminifera 18S ribosomal DNA as a resource for studies of plankton ecology, biogeography and evolution. Mol Ecol Resour. 2015;15: 1472–1485. doi:10.1111/1755-0998.12410	De Vargas C, Zaninetti L, Hilbrecht H, Pawlowski J (1997) Phylogeny and rates of molecular evolution of planktonic foraminifera: SSU rDNA sequences compared to the fossil record. Journal of molecular evolution, 45, 285–294.	GYA2409	73	*	Alis, GYRAFOR-A	*	Western Equatorial Pacific	South Pacific	-4.5	161.11	2008-06-16	120-160	Neogloboquadrina dutertrei	Non-Spinose	Globoquadrina	conglomerata	NA	NA	NA	YES	Assignation lvl-3	Basal	Globorotaloides	hexagonus	Ia1	I	a	1	Partial	Complete	Complete	Complete	Complete	Complete	Complete	Complete	Complete	Complete	Partial
KM193121	Morard R, Darling KF, Mahé F, Audic S, Ujiié Y, Weiner AKM, et al. PFR2 : a curated database of planktonic foraminifera 18S ribosomal DNA as a resource for studies of plankton ecology, biogeography and evolution. Mol Ecol Resour. 2015;15: 1472–1485. doi:10.1111/1755-0998.12410	De Vargas C, Zaninetti L, Hilbrecht H, Pawlowski J (1997) Phylogeny and rates of molecular evolution of planktonic foraminifera: SSU rDNA sequences compared to the fossil record. Journal of molecular evolution, 45, 285–294.	GYA2409	74	*	Alis, GYRAFOR-A	*	Western Equatorial Pacific	South Pacific	-4.5	161.11	2008-06-16	120-160	Neogloboquadrina dutertrei	Non-Spinose	Globoquadrina	conglomerata	NA	NA	NA	YES	Assignation lvl-3	Basal	Globorotaloides	hexagonus	Ia1	I	a	1	Partial	Complete	Complete	Complete	Complete	Complete	Complete	Complete	Complete	Complete	Partial
KM193122	Morard R, Darling KF, Mahé F, Audic S, Ujiié Y, Weiner AKM, et al. PFR2 : a curated database of planktonic foraminifera 18S ribosomal DNA as a resource for studies of plankton ecology, biogeography and evolution. Mol Ecol Resour. 2015;15: 1472–1485. doi:10.1111/1755-0998.12410	De Vargas C, Zaninetti L, Hilbrecht H, Pawlowski J (1997) Phylogeny and rates of molecular evolution of planktonic foraminifera: SSU rDNA sequences compared to the fossil record. Journal of molecular evolution, 45, 285–294.	GYA2409	75	*	Alis, GYRAFOR-A	*	Western Equatorial Pacific	South Pacific	-4.5	161.11	2008-06-16	120-160	Neogloboquadrina dutertrei	Non-Spinose	Globoquadrina	conglomerata	NA	NA	NA	YES	BASETYPE	Basal	Globorotaloides	hexagonus	Ia1	I	a	1	Partial	Complete	Complete	Complete	Complete	Complete	Complete	Complete	Complete	Complete	Partial
KM193123	Morard R, Darling KF, Mahé F, Audic S, Ujiié Y, Weiner AKM, et al. PFR2 : a curated database of planktonic foraminifera 18S ribosomal DNA as a resource for studies of plankton ecology, biogeography and evolution. Mol Ecol Resour. 2015;15: 1472–1485. doi:10.1111/1755-0998.12410	De Vargas C, Zaninetti L, Hilbrecht H, Pawlowski J (1997) Phylogeny and rates of molecular evolution of planktonic foraminifera: SSU rDNA sequences compared to the fossil record. Journal of molecular evolution, 45, 285–294.	GYA2409	76	*	Alis, GYRAFOR-A	*	Western Equatorial Pacific	South Pacific	-4.5	161.11	2008-06-16	120-160	Neogloboquadrina dutertrei	Non-Spinose	Globoquadrina	conglomerata	NA	NA	NA	YES	Assignation lvl-3	Basal	Globorotaloides	hexagonus	Ia1	I	a	1	Partial	Complete	Complete	Complete	Complete	Complete	Complete	Complete	Complete	Complete	Partial
KM193124	Morard R, Darling KF, Mahé F, Audic S, Ujiié Y, Weiner AKM, et al. PFR2 : a curated database of planktonic foraminifera 18S ribosomal DNA as a resource for studies of plankton ecology, biogeography and evolution. Mol Ecol Resour. 2015;15: 1472–1485. doi:10.1111/1755-0998.12410	De Vargas C, Zaninetti L, Hilbrecht H, Pawlowski J (1997) Phylogeny and rates of molecular evolution of planktonic foraminifera: SSU rDNA sequences compared to the fossil record. Journal of molecular evolution, 45, 285–294.	GYA2410	81	*	Alis, GYRAFOR-A	*	Western Equatorial Pacific	South Pacific	-4.5	161.11	2008-06-16	120-160	Neogloboquadrina dutertrei	Non-Spinose	Globoquadrina	conglomerata	NA	NA	NA	YES	Assignation lvl-3	Basal	Globorotaloides	hexagonus	Ia1	I	a	1	Partial	Complete	Complete	Complete	Complete	Complete	Complete	Complete	Complete	Complete	Partial
KM193125	Morard R, Darling KF, Mahé F, Audic S, Ujiié Y, Weiner AKM, et al. PFR2 : a curated database of planktonic foraminifera 18S ribosomal DNA as a resource for studies of plankton ecology, biogeography and evolution. Mol Ecol Resour. 2015;15: 1472–1485. doi:10.1111/1755-0998.12410	De Vargas C, Zaninetti L, Hilbrecht H, Pawlowski J (1997) Phylogeny and rates of molecular evolution of planktonic foraminifera: SSU rDNA sequences compared to the fossil record. Journal of molecular evolution, 45, 285–294.	GYA2410	82	*	Alis, GYRAFOR-A	*	Western Equatorial Pacific	South Pacific	-4.5	161.11	2008-06-16	120-160	Neogloboquadrina dutertrei	Non-Spinose	Globoquadrina	conglomerata	NA	NA	NA	YES	HOLOTYPE	Basal	Globorotaloides	hexagonus	Ia1	I	a	1	Partial	Complete	Complete	Complete	Complete	Complete	Complete	Complete	Complete	Complete	Partial
KM193126	Morard R, Darling KF, Mahé F, Audic S, Ujiié Y, Weiner AKM, et al. PFR2 : a curated database of planktonic foraminifera 18S ribosomal DNA as a resource for studies of plankton ecology, biogeography and evolution. Mol Ecol Resour. 2015;15: 1472–1485. doi:10.1111/1755-0998.12410	De Vargas C, Zaninetti L, Hilbrecht H, Pawlowski J (1997) Phylogeny and rates of molecular evolution of planktonic foraminifera: SSU rDNA sequences compared to the fossil record. Journal of molecular evolution, 45, 285–294.	GYA2410	83	*	Alis, GYRAFOR-A	*	Western Equatorial Pacific	South Pacific	-4.5	161.11	2008-06-16	120-160	Neogloboquadrina dutertrei	Non-Spinose	Globoquadrina	conglomerata	NA	NA	NA	YES	Assignation lvl-3	Basal	Globorotaloides	hexagonus	Ia1	I	a	1	Partial	Complete	Complete	Complete	Complete	Complete	Complete	Complete	Complete	Complete	Partial
KM193127	Morard R, Darling KF, Mahé F, Audic S, Ujiié Y, Weiner AKM, et al. PFR2 : a curated database of planktonic foraminifera 18S ribosomal DNA as a resource for studies of plankton ecology, biogeography and evolution. Mol Ecol Resour. 2015;15: 1472–1485. doi:10.1111/1755-0998.12410	De Vargas C, Zaninetti L, Hilbrecht H, Pawlowski J (1997) Phylogeny and rates of molecular evolution of planktonic foraminifera: SSU rDNA sequences compared to the fossil record. Journal of molecular evolution, 45, 285–294.	GYA2410	84	*	Alis, GYRAFOR-A	*	Western Equatorial Pacific	South Pacific	-4.5	161.11	2008-06-16	120-160	Neogloboquadrina dutertrei	Non-Spinose	Globoquadrina	conglomerata	NA	NA	NA	YES	Assignation lvl-3	Basal	Globorotaloides	hexagonus	Ia1	I	a	1	Partial	Complete	Complete	Complete	Complete	Complete	Complete	Complete	Complete	Complete	Partial
KM193147	Morard R, Darling KF, Mahé F, Audic S, Ujiié Y, Weiner AKM, et al. PFR2 : a curated database of planktonic foraminifera 18S ribosomal DNA as a resource for studies of plankton ecology, biogeography and evolution. Mol Ecol Resour. 2015;15: 1472–1485. doi:10.1111/1755-0998.12410	Morard R, Quillévéré F, Douady CJ et al. (2011) Worldwide genotyping in the planktonic foraminifer Globoconella inflata: Implications for life history and paleoceanography. PLoS ONE, 6, 1–12.	Oi1945	DS	*	Marion Dufresne, OISO2011	*	Indian Ocean	Indian Ocean	-50.7	68.4	2011-01-30	*	Globigerinita glutinata	Microperforates	Globigerinita	glutinata	NA	NA	NA	NO	Assignation lvl-3	Microperforates	Globigerinita	glutinata	Ia	I	a	*	NA	NA	NA	Partial	Complete	Complete	Complete	Complete	Partial	NA	NA
KM193150	Morard R, Darling KF, Mahé F, Audic S, Ujiié Y, Weiner AKM, et al. PFR2 : a curated database of planktonic foraminifera 18S ribosomal DNA as a resource for studies of plankton ecology, biogeography and evolution. Mol Ecol Resour. 2015;15: 1472–1485. doi:10.1111/1755-0998.12410	Darling KF, Kroon D, Wade CM, Leigh J (1996) Molecular Phylogeny of the planktic foraminifera. Journal of foraminiferal research, 26, 324–330; Darling KF, Wade CM, Kroon D, Brown AJL (1997) Planktic foraminiferal molecular evolution and their polyphyletic origins from benthic taxa. Marine Micropaleontology, 30, 251–266.	NP227	DS	*	Sir Wilfried Laurier, CCGS	*	North Pacific	North Pacific	53.6122	-149.45	2002-07-09	*	Globigerinita glutinata	Rotaliida	Rotaliida	sp.4	NA	NA	NA	YES	phylogenetic placement	Microperforates	Globigerinita	glutinata	*	*	*	*	Partial	Complete	Complete	Partial	NA	NA	NA	NA	NA	NA	NA
KM193151	Morard R, Darling KF, Mahé F, Audic S, Ujiié Y, Weiner AKM, et al. PFR2 : a curated database of planktonic foraminifera 18S ribosomal DNA as a resource for studies of plankton ecology, biogeography and evolution. Mol Ecol Resour. 2015;15: 1472–1485. doi:10.1111/1755-0998.12410	Darling KF, Kroon D, Wade CM, Leigh J (1996) Molecular Phylogeny of the planktic foraminifera. Journal of foraminiferal research, 26, 324–330; Darling KF, Wade CM, Kroon D, Brown AJL (1997) Planktic foraminiferal molecular evolution and their polyphyletic origins from benthic taxa. Marine Micropaleontology, 30, 251–266.	AN466	DS	*	James Clark Ross, JR 48	*	Southern Ocean	South Atlantic	-55.54	-45.02	2000-03-20	6	Globigerinita glutinata	Microperforates	Globigerinita	glutinata	NA	NA	NA	NO	Assignation lvl-3	Microperforates	Globigerinita	glutinata	Ia3	I	a	3	Partial	Complete	Complete	Partial	NA	NA	NA	NA	NA	NA	NA
KM193155	Morard R, Darling KF, Mahé F, Audic S, Ujiié Y, Weiner AKM, et al. PFR2 : a curated database of planktonic foraminifera 18S ribosomal DNA as a resource for studies of plankton ecology, biogeography and evolution. Mol Ecol Resour. 2015;15: 1472–1485. doi:10.1111/1755-0998.12410	Darling KF, Kroon D, Wade CM, Leigh J (1996) Molecular Phylogeny of the planktic foraminifera. Journal of foraminiferal research, 26, 324–330; Darling KF, Wade CM, Kroon D, Brown AJL (1997) Planktic foraminiferal molecular evolution and their polyphyletic origins from benthic taxa. Marine Micropaleontology, 30, 251–266.	OM4	DS	*	Meteor, M74-1b	*	Oman Margin	Indian Ocean	22.6193	59.6917	2007-09-20	0-100	Globigerinita glutinata	Microperforates	Globigerinita	glutinata	NA	NA	NA	NO	Assignation lvl-2	Microperforates	Globigerinita	glutinata	IIa	II	a	*	Partial	Complete	Complete	Partial	NA	NA	NA	NA	NA	NA	NA
KM193160	Morard R, Darling KF, Mahé F, Audic S, Ujiié Y, Weiner AKM, et al. PFR2 : a curated database of planktonic foraminifera 18S ribosomal DNA as a resource for studies of plankton ecology, biogeography and evolution. Mol Ecol Resour. 2015;15: 1472–1485. doi:10.1111/1755-0998.12410	Darling KF, Kroon D, Wade CM, Leigh J (1996) Molecular Phylogeny of the planktic foraminifera. Journal of foraminiferal research, 26, 324–330; Darling KF, Wade CM, Kroon D, Brown AJL (1997) Planktic foraminiferal molecular evolution and their polyphyletic origins from benthic taxa. Marine Micropaleontology, 30, 251–266.	SR188	DS	*	Discovery, D262	*	Atlantic	North Atlantic	62.3333	-22.45	2002-04-23	6	Globigerinita uvula	Microperforates	Globigerinita	uvula	NA	NA	NA	NO	phylogenetic placement	Microperforates	Globigerinita	uvula	*	*	*	*	Partial	Complete	Complete	Partial	NA	NA	NA	NA	NA	NA	NA
KM193161	Morard R, Darling KF, Mahé F, Audic S, Ujiié Y, Weiner AKM, et al. PFR2 : a curated database of planktonic foraminifera 18S ribosomal DNA as a resource for studies of plankton ecology, biogeography and evolution. Mol Ecol Resour. 2015;15: 1472–1485. doi:10.1111/1755-0998.12410	Darling KF, Kroon D, Wade CM, Leigh J (1996) Molecular Phylogeny of the planktic foraminifera. Journal of foraminiferal research, 26, 324–330; Darling KF, Wade CM, Kroon D, Brown AJL (1997) Planktic foraminiferal molecular evolution and their polyphyletic origins from benthic taxa. Marine Micropaleontology, 30, 251–266.	AS12	DS	*	Charles Darwin, CD148	*	Arabian Sea	Indian Ocean	20.2281	64.2936	2003-07-01	*	Globigerinita glutinata	Microperforates	Globigerinita	glutinata	NA	NA	NA	NO	Assignation lvl-2	Microperforates	Globigerinita	glutinata	IIa	II	a	*	Partial	Complete	Complete	Partial	NA	NA	NA	NA	NA	NA	NA
KM193164	Morard R, Darling KF, Mahé F, Audic S, Ujiié Y, Weiner AKM, et al. PFR2 : a curated database of planktonic foraminifera 18S ribosomal DNA as a resource for studies of plankton ecology, biogeography and evolution. Mol Ecol Resour. 2015;15: 1472–1485. doi:10.1111/1755-0998.12410	Darling KF, Kroon D, Wade CM, Leigh J (1996) Molecular Phylogeny of the planktic foraminifera. Journal of foraminiferal research, 26, 324–330; Darling KF, Wade CM, Kroon D, Brown AJL (1997) Planktic foraminiferal molecular evolution and their polyphyletic origins from benthic taxa. Marine Micropaleontology, 30, 251–266.	AS327	DS	*	Charles Darwin, CD148	*	Arabian Sea	Indian Ocean	-0.4517	59.1892	2003-07-14	*	Globigerinita glutinata	Microperforates	Globigerinita	glutinata	NA	NA	NA	NO	Assignation lvl-2	Microperforates	Globigerinita	glutinata	IIa	II	a	*	Partial	Complete	Complete	Partial	NA	NA	NA	NA	NA	NA	NA
KM193167	Morard R, Darling KF, Mahé F, Audic S, Ujiié Y, Weiner AKM, et al. PFR2 : a curated database of planktonic foraminifera 18S ribosomal DNA as a resource for studies of plankton ecology, biogeography and evolution. Mol Ecol Resour. 2015;15: 1472–1485. doi:10.1111/1755-0998.12410	Darling KF, Kroon D, Wade CM, Leigh J (1996) Molecular Phylogeny of the planktic foraminifera. Journal of foraminiferal research, 26, 324–330; Darling KF, Wade CM, Kroon D, Brown AJL (1997) Planktic foraminiferal molecular evolution and their polyphyletic origins from benthic taxa. Marine Micropaleontology, 30, 251–266.	OM295	DS	*	Meteor, M74-1b	*	Oman Margin	Indian Ocean	16.4333	61.2498	2007-09-24	200-300	Globigerinita glutinata	Microperforates	Globigerinita	glutinata	NA	NA	NA	NO	Assignation lvl-2	Microperforates	Globigerinita	glutinata	IIa	II	a	*	Partial	Complete	Complete	Partial	NA	NA	NA	NA	NA	NA	NA
KM193168	Morard R, Darling KF, Mahé F, Audic S, Ujiié Y, Weiner AKM, et al. PFR2 : a curated database of planktonic foraminifera 18S ribosomal DNA as a resource for studies of plankton ecology, biogeography and evolution. Mol Ecol Resour. 2015;15: 1472–1485. doi:10.1111/1755-0998.12410	Darling KF, Kroon D, Wade CM, Leigh J (1996) Molecular Phylogeny of the planktic foraminifera. Journal of foraminiferal research, 26, 324–330; Darling KF, Wade CM, Kroon D, Brown AJL (1997) Planktic foraminiferal molecular evolution and their polyphyletic origins from benthic taxa. Marine Micropaleontology, 30, 251–266.	AS317	DS	*	Charles Darwin, CD148	*	Arabian Sea	Indian Ocean	-0.4517	59.1892	2003-07-14	*	Globigerinita glutinata	Microperforates	Globigerinita	glutinata	NA	NA	NA	NO	Assignation lvl-2	Microperforates	Globigerinita	glutinata	IIa	II	a	*	Partial	Complete	Complete	Partial	NA	NA	NA	NA	NA	NA	NA
KM193170	Morard R, Darling KF, Mahé F, Audic S, Ujiié Y, Weiner AKM, et al. PFR2 : a curated database of planktonic foraminifera 18S ribosomal DNA as a resource for studies of plankton ecology, biogeography and evolution. Mol Ecol Resour. 2015;15: 1472–1485. doi:10.1111/1755-0998.12410	Darling KF, Kroon D, Wade CM, Leigh J (1996) Molecular Phylogeny of the planktic foraminifera. Journal of foraminiferal research, 26, 324–330; Darling KF, Wade CM, Kroon D, Brown AJL (1997) Planktic foraminiferal molecular evolution and their polyphyletic origins from benthic taxa. Marine Micropaleontology, 30, 251–266.	OM297	DS	*	Meteor, M74-1b	*	Oman Margin	Indian Ocean	16.4333	61.2498	2007-09-24	200-300	Globigerinita glutinata	Microperforates	Globigerinita	glutinata	NA	NA	NA	NO	Assignation lvl-2	Microperforates	Globigerinita	glutinata	IIa	II	a	*	Partial	Complete	Complete	Partial	NA	NA	NA	NA	NA	NA	NA
KM193175	Morard R, Darling KF, Mahé F, Audic S, Ujiié Y, Weiner AKM, et al. PFR2 : a curated database of planktonic foraminifera 18S ribosomal DNA as a resource for studies of plankton ecology, biogeography and evolution. Mol Ecol Resour. 2015;15: 1472–1485. doi:10.1111/1755-0998.12410	Darling KF, Kroon D, Wade CM, Leigh J (1996) Molecular Phylogeny of the planktic foraminifera. Journal of foraminiferal research, 26, 324–330; Darling KF, Wade CM, Kroon D, Brown AJL (1997) Planktic foraminiferal molecular evolution and their polyphyletic origins from benthic taxa. Marine Micropaleontology, 30, 251–266.	OM227	DS	*	Meteor, M74-1b	*	Oman Margin	Indian Ocean	18.0005	59.004	2007-09-23	40-60	Globigerinita glutinata	Microperforates	Globigerinita	glutinata	NA	NA	NA	NO	Assignation lvl-2	Microperforates	Globigerinita	glutinata	IIa	II	a	*	Partial	Complete	Complete	Partial	NA	NA	NA	NA	NA	NA	NA
KM193177	Morard R, Darling KF, Mahé F, Audic S, Ujiié Y, Weiner AKM, et al. PFR2 : a curated database of planktonic foraminifera 18S ribosomal DNA as a resource for studies of plankton ecology, biogeography and evolution. Mol Ecol Resour. 2015;15: 1472–1485. doi:10.1111/1755-0998.12410	Darling KF, Kroon D, Wade CM, Leigh J (1996) Molecular Phylogeny of the planktic foraminifera. Journal of foraminiferal research, 26, 324–330; Darling KF, Wade CM, Kroon D, Brown AJL (1997) Planktic foraminiferal molecular evolution and their polyphyletic origins from benthic taxa. Marine Micropaleontology, 30, 251–266.	MC194	DS	*	Pelagia, 64PE304	*	Mozambique Channel	Indian Ocean	-9.82716	40.4907	2009-03-17	*	Globigerinita glutinata	Microperforates	Globigerinita	glutinata	NA	NA	NA	NO	Assignation lvl-2	Microperforates	Globigerinita	glutinata	IIa	II	a	*	Partial	Complete	Complete	Partial	NA	NA	NA	NA	NA	NA	NA
KM193178	Morard R, Darling KF, Mahé F, Audic S, Ujiié Y, Weiner AKM, et al. PFR2 : a curated database of planktonic foraminifera 18S ribosomal DNA as a resource for studies of plankton ecology, biogeography and evolution. Mol Ecol Resour. 2015;15: 1472–1485. doi:10.1111/1755-0998.12410	Darling KF, Kroon D, Wade CM, Leigh J (1996) Molecular Phylogeny of the planktic foraminifera. Journal of foraminiferal research, 26, 324–330; Darling KF, Wade CM, Kroon D, Brown AJL (1997) Planktic foraminiferal molecular evolution and their polyphyletic origins from benthic taxa. Marine Micropaleontology, 30, 251–266.	SR209	DS	*	Discovery, D262	*	Atlantic	North Atlantic	62.3333	-22.45	2002-04-23	6	Globigerinita uvula	Microperforates	Globigerinita	uvula	NA	NA	NA	NO	phylogenetic placement	Microperforates	Globigerinita	uvula	*	*	*	*	Partial	Complete	Complete	Partial	NA	NA	NA	NA	NA	NA	NA
KM193180	Morard R, Darling KF, Mahé F, Audic S, Ujiié Y, Weiner AKM, et al. PFR2 : a curated database of planktonic foraminifera 18S ribosomal DNA as a resource for studies of plankton ecology, biogeography and evolution. Mol Ecol Resour. 2015;15: 1472–1485. doi:10.1111/1755-0998.12410	Darling KF, Kroon D, Wade CM, Leigh J (1996) Molecular Phylogeny of the planktic foraminifera. Journal of foraminiferal research, 26, 324–330; Darling KF, Wade CM, Kroon D, Brown AJL (1997) Planktic foraminiferal molecular evolution and their polyphyletic origins from benthic taxa. Marine Micropaleontology, 30, 251–266.	NA750	DS	*	Charles Darwin, CD159	*	North Atlantic	North Atlantic	52.3333	-49.9333	2004-07-27	*	Globigerinita uvula	Microperforates	Globigerinita	uvula	NA	NA	NA	NO	Assignation lvl-2	Microperforates	Globigerinita	uvula	Ia	I	a	*	NA	Partial	Complete	Complete	Complete	Partial	NA	NA	NA	NA	NA
KM193181	Morard R, Darling KF, Mahé F, Audic S, Ujiié Y, Weiner AKM, et al. PFR2 : a curated database of planktonic foraminifera 18S ribosomal DNA as a resource for studies of plankton ecology, biogeography and evolution. Mol Ecol Resour. 2015;15: 1472–1485. doi:10.1111/1755-0998.12410	Darling KF, Kroon D, Wade CM, Leigh J (1996) Molecular Phylogeny of the planktic foraminifera. Journal of foraminiferal research, 26, 324–330; Darling KF, Wade CM, Kroon D, Brown AJL (1997) Planktic foraminiferal molecular evolution and their polyphyletic origins from benthic taxa. Marine Micropaleontology, 30, 251–266.	NA219	DS	*	Charles Darwin, CD159	*	North Atlantic	North Atlantic	57.7333	-26.75	2004-07-11	*	Globigerinita uvula	Microperforates	Globigerinita	uvula	NA	NA	NA	NO	Assignation lvl-2	Microperforates	Globigerinita	uvula	Ia	I	a	*	Partial	Complete	Complete	Partial	NA	NA	NA	NA	NA	NA	NA
KM193182	Morard R, Darling KF, Mahé F, Audic S, Ujiié Y, Weiner AKM, et al. PFR2 : a curated database of planktonic foraminifera 18S ribosomal DNA as a resource for studies of plankton ecology, biogeography and evolution. Mol Ecol Resour. 2015;15: 1472–1485. doi:10.1111/1755-0998.12410	Darling KF, Kroon D, Wade CM, Leigh J (1996) Molecular Phylogeny of the planktic foraminifera. Journal of foraminiferal research, 26, 324–330; Darling KF, Wade CM, Kroon D, Brown AJL (1997) Planktic foraminiferal molecular evolution and their polyphyletic origins from benthic taxa. Marine Micropaleontology, 30, 251–266.	NP208	DS	*	Sir Wilfried Laurier, CCGS	*	North Pacific	North Pacific	53.6122	-149.45	2002-07-09	*	Globigerinita uvula	Microperforates	Globigerinita	uvula	NA	NA	NA	NO	Assignation lvl-2	Microperforates	Globigerinita	uvula	Ia	I	a	*	Partial	Complete	Complete	Partial	NA	NA	NA	NA	NA	NA	NA
KM193193	Morard R, Darling KF, Mahé F, Audic S, Ujiié Y, Weiner AKM, et al. PFR2 : a curated database of planktonic foraminifera 18S ribosomal DNA as a resource for studies of plankton ecology, biogeography and evolution. Mol Ecol Resour. 2015;15: 1472–1485. doi:10.1111/1755-0998.12410	Darling KF, Kroon D, Wade CM, Leigh J (1996) Molecular Phylogeny of the planktic foraminifera. Journal of foraminiferal research, 26, 324–330; Darling KF, Wade CM, Kroon D, Brown AJL (1997) Planktic foraminiferal molecular evolution and their polyphyletic origins from benthic taxa. Marine Micropaleontology, 30, 251–266.	SB93	DS	*	Near Shore Collection	*	Santa Barbara Chanel, Pacific	North Pacific	34.4333	-120.433	1999-09-23	10-50	Globigerinita uvula	Microperforates	Globigerinita	uvula	NA	NA	NA	NO	Assignation lvl-2	Microperforates	Globigerinita	uvula	Ia	I	a	*	Partial	Complete	Complete	Partial	NA	NA	NA	NA	NA	NA	NA
KM193194	Morard R, Darling KF, Mahé F, Audic S, Ujiié Y, Weiner AKM, et al. PFR2 : a curated database of planktonic foraminifera 18S ribosomal DNA as a resource for studies of plankton ecology, biogeography and evolution. Mol Ecol Resour. 2015;15: 1472–1485. doi:10.1111/1755-0998.12410	Darling KF, Kroon D, Wade CM, Leigh J (1996) Molecular Phylogeny of the planktic foraminifera. Journal of foraminiferal research, 26, 324–330; Darling KF, Wade CM, Kroon D, Brown AJL (1997) Planktic foraminiferal molecular evolution and their polyphyletic origins from benthic taxa. Marine Micropaleontology, 30, 251–266.	AN643	DS	*	James Clark Ross, JR 48	*	Southern Ocean	South Atlantic	-52.38	-56.46	2000-03-25	6	Globigerinita uvula	Microperforates	Globigerinita	uvula	NA	NA	NA	NO	Assignation lvl-2	Microperforates	Globigerinita	uvula	Ia	I	a	*	Partial	Complete	Complete	Partial	NA	NA	NA	NA	NA	NA	NA
KM193195	Morard R, Darling KF, Mahé F, Audic S, Ujiié Y, Weiner AKM, et al. PFR2 : a curated database of planktonic foraminifera 18S ribosomal DNA as a resource for studies of plankton ecology, biogeography and evolution. Mol Ecol Resour. 2015;15: 1472–1485. doi:10.1111/1755-0998.12410	Darling KF, Kroon D, Wade CM, Leigh J (1996) Molecular Phylogeny of the planktic foraminifera. Journal of foraminiferal research, 26, 324–330; Darling KF, Wade CM, Kroon D, Brown AJL (1997) Planktic foraminiferal molecular evolution and their polyphyletic origins from benthic taxa. Marine Micropaleontology, 30, 251–266.	SB84	DS	*	Near Shore Collection	*	Santa Barbara Chanel, Pacific	North Pacific	34.4333	-120.433	1999-09-23	10-50	Globigerinita uvula	Microperforates	Globigerinita	uvula	NA	NA	NA	NO	Assignation lvl-2	Microperforates	Globigerinita	uvula	Ia	I	a	*	Partial	Complete	Complete	Partial	NA	NA	NA	NA	NA	NA	NA
KM193196	Morard R, Darling KF, Mahé F, Audic S, Ujiié Y, Weiner AKM, et al. PFR2 : a curated database of planktonic foraminifera 18S ribosomal DNA as a resource for studies of plankton ecology, biogeography and evolution. Mol Ecol Resour. 2015;15: 1472–1485. doi:10.1111/1755-0998.12410	Darling KF, Kroon D, Wade CM, Leigh J (1996) Molecular Phylogeny of the planktic foraminifera. Journal of foraminiferal research, 26, 324–330; Darling KF, Wade CM, Kroon D, Brown AJL (1997) Planktic foraminiferal molecular evolution and their polyphyletic origins from benthic taxa. Marine Micropaleontology, 30, 251–266.	AN287	DS	*	James Clark Ross, JR 48	*	Southern Ocean	South Atlantic	-62.94	-59.63	2000-03-02	6	Globigerinita uvula	Microperforates	Globigerinita	uvula	NA	NA	NA	NO	Assignation lvl-2	Microperforates	Globigerinita	uvula	Ia	I	a	*	Partial	Complete	Complete	Partial	NA	NA	NA	NA	NA	NA	NA
KM193197	Morard R, Darling KF, Mahé F, Audic S, Ujiié Y, Weiner AKM, et al. PFR2 : a curated database of planktonic foraminifera 18S ribosomal DNA as a resource for studies of plankton ecology, biogeography and evolution. Mol Ecol Resour. 2015;15: 1472–1485. doi:10.1111/1755-0998.12410	Darling KF, Kroon D, Wade CM, Leigh J (1996) Molecular Phylogeny of the planktic foraminifera. Journal of foraminiferal research, 26, 324–330; Darling KF, Wade CM, Kroon D, Brown AJL (1997) Planktic foraminiferal molecular evolution and their polyphyletic origins from benthic taxa. Marine Micropaleontology, 30, 251–266.	AN481	DS	*	James Clark Ross, JR 48	*	Southern Ocean	South Atlantic	-55.54	-45.02	2000-03-20	6	Globigerinita uvula	Microperforates	Globigerinita	uvula	NA	NA	NA	NO	Assignation lvl-2	Microperforates	Globigerinita	uvula	Ia	I	a	*	Partial	Complete	Complete	Partial	NA	NA	NA	NA	NA	NA	NA
KM193198	Morard R, Darling KF, Mahé F, Audic S, Ujiié Y, Weiner AKM, et al. PFR2 : a curated database of planktonic foraminifera 18S ribosomal DNA as a resource for studies of plankton ecology, biogeography and evolution. Mol Ecol Resour. 2015;15: 1472–1485. doi:10.1111/1755-0998.12410	Darling KF, Kroon D, Wade CM, Leigh J (1996) Molecular Phylogeny of the planktic foraminifera. Journal of foraminiferal research, 26, 324–330; Darling KF, Wade CM, Kroon D, Brown AJL (1997) Planktic foraminiferal molecular evolution and their polyphyletic origins from benthic taxa. Marine Micropaleontology, 30, 251–266.	AN118	DS	*	James Clark Ross, JR 48	*	Southern Ocean	South Atlantic	-55.21	-60.79	2000-02-27	6	Globigerinita uvula	Microperforates	Globigerinita	uvula	NA	NA	NA	NO	Assignation lvl-2	Microperforates	Globigerinita	uvula	Ia	I	a	*	Partial	Complete	Complete	Partial	NA	NA	NA	NA	NA	NA	NA
KM193199	Morard R, Darling KF, Mahé F, Audic S, Ujiié Y, Weiner AKM, et al. PFR2 : a curated database of planktonic foraminifera 18S ribosomal DNA as a resource for studies of plankton ecology, biogeography and evolution. Mol Ecol Resour. 2015;15: 1472–1485. doi:10.1111/1755-0998.12410	Darling KF, Kroon D, Wade CM, Leigh J (1996) Molecular Phylogeny of the planktic foraminifera. Journal of foraminiferal research, 26, 324–330; Darling KF, Wade CM, Kroon D, Brown AJL (1997) Planktic foraminiferal molecular evolution and their polyphyletic origins from benthic taxa. Marine Micropaleontology, 30, 251–266.	AS343	DS	*	Charles Darwin, CD148	*	Arabian Sea	Indian Ocean	-2.31955	56.7966	2003-07-15	*	Globigerinita glutinata	Microperforates	Globigerinita	glutinata	NA	NA	NA	NO	phylogenetic placement	Microperforates	Globigerinita	glutinata	*	*	*	*	Partial	Complete	Complete	Partial	NA	NA	NA	NA	NA	NA	NA
KM193206	Morard R, Darling KF, Mahé F, Audic S, Ujiié Y, Weiner AKM, et al. PFR2 : a curated database of planktonic foraminifera 18S ribosomal DNA as a resource for studies of plankton ecology, biogeography and evolution. Mol Ecol Resour. 2015;15: 1472–1485. doi:10.1111/1755-0998.12410	Darling KF, Kroon D, Wade CM, Leigh J (1996) Molecular Phylogeny of the planktic foraminifera. Journal of foraminiferal research, 26, 324–330; Darling KF, Wade CM, Kroon D, Brown AJL (1997) Planktic foraminiferal molecular evolution and their polyphyletic origins from benthic taxa. Marine Micropaleontology, 30, 251–266.	AS265	DS	*	Charles Darwin, CD148	*	Arabian Sea	Indian Ocean	5.91855	63.0944	2003-07-11	*	Globigerinita glutinata	Microperforates	Globigerinita	glutinata	NA	NA	NA	NO	phylogenetic placement	Microperforates	Globigerinita	glutinata	*	*	*	*	Partial	Complete	Complete	Partial	NA	NA	NA	NA	NA	NA	NA
KM193213	Morard R, Darling KF, Mahé F, Audic S, Ujiié Y, Weiner AKM, et al. PFR2 : a curated database of planktonic foraminifera 18S ribosomal DNA as a resource for studies of plankton ecology, biogeography and evolution. Mol Ecol Resour. 2015;15: 1472–1485. doi:10.1111/1755-0998.12410	Darling KF, Kroon D, Wade CM, Leigh J (1996) Molecular Phylogeny of the planktic foraminifera. Journal of foraminiferal research, 26, 324–330; Darling KF, Wade CM, Kroon D, Brown AJL (1997) Planktic foraminiferal molecular evolution and their polyphyletic origins from benthic taxa. Marine Micropaleontology, 30, 251–266.	NA394	DS	*	Charles Darwin, CD159	*	North Atlantic	North Atlantic	59.8333	-36.7	2004-07-16	*	Globigerinita uvula	Microperforates	Globigerinita	uvula	NA	NA	NA	NO	Assignation lvl-2	Microperforates	Globigerinita	uvula	Ia	I	a	*	Partial	Complete	Complete	Partial	NA	NA	NA	NA	NA	NA	NA
KM193215	Morard R, Darling KF, Mahé F, Audic S, Ujiié Y, Weiner AKM, et al. PFR2 : a curated database of planktonic foraminifera 18S ribosomal DNA as a resource for studies of plankton ecology, biogeography and evolution. Mol Ecol Resour. 2015;15: 1472–1485. doi:10.1111/1755-0998.12410	Darling KF, Kroon D, Wade CM, Leigh J (1996) Molecular Phylogeny of the planktic foraminifera. Journal of foraminiferal research, 26, 324–330; Darling KF, Wade CM, Kroon D, Brown AJL (1997) Planktic foraminiferal molecular evolution and their polyphyletic origins from benthic taxa. Marine Micropaleontology, 30, 251–266.	TM99	DS	*	Meteor, M75-2	*	Indian Ocean	Indian Ocean	-5.48791	40.9333	2008-02-13	*	Candeina nitida	Microperforates	Candeina	nitida	NA	NA	NA	NO	Assignation lvl-2	Microperforates	Candeina	nitida	Ia	I	a	*	NA	Partial	Complete	Complete	Complete	Partial	NA	NA	NA	NA	NA
KM193216	Morard R, Darling KF, Mahé F, Audic S, Ujiié Y, Weiner AKM, et al. PFR2 : a curated database of planktonic foraminifera 18S ribosomal DNA as a resource for studies of plankton ecology, biogeography and evolution. Mol Ecol Resour. 2015;15: 1472–1485. doi:10.1111/1755-0998.12410	Darling KF, Kroon D, Wade CM, Leigh J (1996) Molecular Phylogeny of the planktic foraminifera. Journal of foraminiferal research, 26, 324–330; Darling KF, Wade CM, Kroon D, Brown AJL (1997) Planktic foraminiferal molecular evolution and their polyphyletic origins from benthic taxa. Marine Micropaleontology, 30, 251–266.	AN41	DS	*	James Clark Ross, JR 48	*	Southern Ocean	South Atlantic	-53.89	-59.89	2000-02-27	6	Globigerinita uvula	Microperforates	Globigerinita	uvula	NA	NA	NA	NO	Assignation lvl-2	Microperforates	Globigerinita	uvula	Ia	I	a	*	Partial	Complete	Complete	Partial	NA	NA	NA	NA	NA	NA	NA
KM193219	Morard R, Darling KF, Mahé F, Audic S, Ujiié Y, Weiner AKM, et al. PFR2 : a curated database of planktonic foraminifera 18S ribosomal DNA as a resource for studies of plankton ecology, biogeography and evolution. Mol Ecol Resour. 2015;15: 1472–1485. doi:10.1111/1755-0998.12410	Darling KF, Kroon D, Wade CM, Leigh J (1996) Molecular Phylogeny of the planktic foraminifera. Journal of foraminiferal research, 26, 324–330; Darling KF, Wade CM, Kroon D, Brown AJL (1997) Planktic foraminiferal molecular evolution and their polyphyletic origins from benthic taxa. Marine Micropaleontology, 30, 251–266.	AN281	DS	*	James Clark Ross, JR 48	*	Southern Ocean	South Atlantic	-63.91	-63.74	2000-03-01	6	Globigerinita uvula	Microperforates	Globigerinita	uvula	NA	NA	NA	NO	Assignation lvl-2	Microperforates	Globigerinita	uvula	Ia	I	a	*	Partial	Complete	Complete	Partial	NA	NA	NA	NA	NA	NA	NA
KM193223	Morard R, Darling KF, Mahé F, Audic S, Ujiié Y, Weiner AKM, et al. PFR2 : a curated database of planktonic foraminifera 18S ribosomal DNA as a resource for studies of plankton ecology, biogeography and evolution. Mol Ecol Resour. 2015;15: 1472–1485. doi:10.1111/1755-0998.12410	Darling KF, Kroon D, Wade CM, Leigh J (1996) Molecular Phylogeny of the planktic foraminifera. Journal of foraminiferal research, 26, 324–330; Darling KF, Wade CM, Kroon D, Brown AJL (1997) Planktic foraminiferal molecular evolution and their polyphyletic origins from benthic taxa. Marine Micropaleontology, 30, 251–266.	SB72	DS	*	Near Shore Collection	*	Santa Barbara Chanel, Pacific	North Pacific	34.4333	-120.433	1999-09-23	10-50	Globigerinita uvula	Microperforates	Globigerinita	uvula	NA	NA	NA	NO	Assignation lvl-2	Microperforates	Globigerinita	uvula	Ia	I	a	*	Partial	Complete	Complete	Partial	NA	NA	NA	NA	NA	NA	NA
KM193229	Morard R, Darling KF, Mahé F, Audic S, Ujiié Y, Weiner AKM, et al. PFR2 : a curated database of planktonic foraminifera 18S ribosomal DNA as a resource for studies of plankton ecology, biogeography and evolution. Mol Ecol Resour. 2015;15: 1472–1485. doi:10.1111/1755-0998.12410	Darling KF, Kroon D, Wade CM, Leigh J (1996) Molecular Phylogeny of the planktic foraminifera. Journal of foraminiferal research, 26, 324–330; Darling KF, Wade CM, Kroon D, Brown AJL (1997) Planktic foraminiferal molecular evolution and their polyphyletic origins from benthic taxa. Marine Micropaleontology, 30, 251–266.	AN525	DS	*	James Clark Ross, JR 48	*	Southern Ocean	South Atlantic	-52.32	-45.56	2000-03-23	6	Globigerinita uvula	Microperforates	Globigerinita	uvula	NA	NA	NA	NO	Assignation lvl-2	Microperforates	Globigerinita	uvula	Ia	I	a	*	Partial	Complete	Complete	Partial	NA	NA	NA	NA	NA	NA	NA
KM193235	Morard R, Darling KF, Mahé F, Audic S, Ujiié Y, Weiner AKM, et al. PFR2 : a curated database of planktonic foraminifera 18S ribosomal DNA as a resource for studies of plankton ecology, biogeography and evolution. Mol Ecol Resour. 2015;15: 1472–1485. doi:10.1111/1755-0998.12410	Darling KF, Kroon D, Wade CM, Leigh J (1996) Molecular Phylogeny of the planktic foraminifera. Journal of foraminiferal research, 26, 324–330; Darling KF, Wade CM, Kroon D, Brown AJL (1997) Planktic foraminiferal molecular evolution and their polyphyletic origins from benthic taxa. Marine Micropaleontology, 30, 251–266.	AN377	DS	*	James Clark Ross, JR 48	*	Southern Ocean	South Atlantic	-64.81	-54.62	2000-03-13	6	Globigerinita uvula	Microperforates	Globigerinita	uvula	NA	NA	NA	NO	Assignation lvl-2	Microperforates	Globigerinita	uvula	Ia	I	a	*	Partial	Complete	Complete	Complete	Complete	Partial	NA	NA	NA	NA	NA
KM193236	Morard R, Darling KF, Mahé F, Audic S, Ujiié Y, Weiner AKM, et al. PFR2 : a curated database of planktonic foraminifera 18S ribosomal DNA as a resource for studies of plankton ecology, biogeography and evolution. Mol Ecol Resour. 2015;15: 1472–1485. doi:10.1111/1755-0998.12410	Darling KF, Kroon D, Wade CM, Leigh J (1996) Molecular Phylogeny of the planktic foraminifera. Journal of foraminiferal research, 26, 324–330; Darling KF, Wade CM, Kroon D, Brown AJL (1997) Planktic foraminiferal molecular evolution and their polyphyletic origins from benthic taxa. Marine Micropaleontology, 30, 251–266.	AN665	DS	*	James Clark Ross, JR 48	*	Southern Ocean	South Atlantic	-52.21	-56.75	2000-03-25	6	Globigerinita uvula	Microperforates	Globigerinita	uvula	NA	NA	NA	NO	Assignation lvl-2	Microperforates	Globigerinita	uvula	Ia	I	a	*	Partial	Complete	Complete	Complete	Complete	Partial	NA	NA	NA	NA	NA
KM193239	Morard R, Darling KF, Mahé F, Audic S, Ujiié Y, Weiner AKM, et al. PFR2 : a curated database of planktonic foraminifera 18S ribosomal DNA as a resource for studies of plankton ecology, biogeography and evolution. Mol Ecol Resour. 2015;15: 1472–1485. doi:10.1111/1755-0998.12410	Darling KF, Kroon D, Wade CM, Leigh J (1996) Molecular Phylogeny of the planktic foraminifera. Journal of foraminiferal research, 26, 324–330; Darling KF, Wade CM, Kroon D, Brown AJL (1997) Planktic foraminiferal molecular evolution and their polyphyletic origins from benthic taxa. Marine Micropaleontology, 30, 251–266.	NA86	DS	*	Charles Darwin, CD159	*	North Atlantic	North Atlantic	62.5	-16.5333	2004-07-06	*	Globigerinita uvula	Microperforates	Globigerinita	uvula	NA	NA	NA	NO	Assignation lvl-2	Microperforates	Globigerinita	uvula	Ia	I	a	*	Partial	Complete	Complete	Complete	Complete	Partial	NA	NA	NA	NA	NA
KM193242	Morard R, Darling KF, Mahé F, Audic S, Ujiié Y, Weiner AKM, et al. PFR2 : a curated database of planktonic foraminifera 18S ribosomal DNA as a resource for studies of plankton ecology, biogeography and evolution. Mol Ecol Resour. 2015;15: 1472–1485. doi:10.1111/1755-0998.12410	Darling KF, Kroon D, Wade CM, Leigh J (1996) Molecular Phylogeny of the planktic foraminifera. Journal of foraminiferal research, 26, 324–330; Darling KF, Wade CM, Kroon D, Brown AJL (1997) Planktic foraminiferal molecular evolution and their polyphyletic origins from benthic taxa. Marine Micropaleontology, 30, 251–266.	NA574	DS	*	Charles Darwin, CD159	*	North Atlantic	North Atlantic	57.5667	-48.4333	2004-07-23	*	Globigerinita uvula	Microperforates	Globigerinita	uvula	NA	NA	NA	NO	Assignation lvl-2	Microperforates	Globigerinita	uvula	Ia	I	a	*	Partial	Complete	Complete	Complete	Complete	Partial	NA	NA	NA	NA	NA
KM193246	Morard R, Darling KF, Mahé F, Audic S, Ujiié Y, Weiner AKM, et al. PFR2 : a curated database of planktonic foraminifera 18S ribosomal DNA as a resource for studies of plankton ecology, biogeography and evolution. Mol Ecol Resour. 2015;15: 1472–1485. doi:10.1111/1755-0998.12410	Darling KF, Kroon D, Wade CM, Leigh J (1996) Molecular Phylogeny of the planktic foraminifera. Journal of foraminiferal research, 26, 324–330; Darling KF, Wade CM, Kroon D, Brown AJL (1997) Planktic foraminiferal molecular evolution and their polyphyletic origins from benthic taxa. Marine Micropaleontology, 30, 251–266.	NA647	DS	*	Charles Darwin, CD159	*	North Atlantic	North Atlantic	56.4333	-52.5	2004-07-24	*	Globigerinita uvula	Microperforates	Globigerinita	uvula	NA	NA	NA	NO	Assignation lvl-2	Microperforates	Globigerinita	uvula	Ia	I	a	*	NA	Partial	Complete	Complete	Complete	Partial	NA	NA	NA	NA	NA
KM193248	Morard R, Darling KF, Mahé F, Audic S, Ujiié Y, Weiner AKM, et al. PFR2 : a curated database of planktonic foraminifera 18S ribosomal DNA as a resource for studies of plankton ecology, biogeography and evolution. Mol Ecol Resour. 2015;15: 1472–1485. doi:10.1111/1755-0998.12410	Darling KF, Kroon D, Wade CM, Leigh J (1996) Molecular Phylogeny of the planktic foraminifera. Journal of foraminiferal research, 26, 324–330; Darling KF, Wade CM, Kroon D, Brown AJL (1997) Planktic foraminiferal molecular evolution and their polyphyletic origins from benthic taxa. Marine Micropaleontology, 30, 251–266.	NA620	DS	*	Charles Darwin, CD159	*	North Atlantic	North Atlantic	57.45	-49	2004-07-24	*	Globigerinita uvula	Microperforates	Globigerinita	uvula	NA	NA	NA	NO	Assignation lvl-2	Microperforates	Globigerinita	uvula	Ia	I	a	*	NA	Partial	Complete	Complete	Complete	Partial	NA	NA	NA	NA	NA
KM193251	Morard R, Darling KF, Mahé F, Audic S, Ujiié Y, Weiner AKM, et al. PFR2 : a curated database of planktonic foraminifera 18S ribosomal DNA as a resource for studies of plankton ecology, biogeography and evolution. Mol Ecol Resour. 2015;15: 1472–1485. doi:10.1111/1755-0998.12410	Darling KF, Kroon D, Wade CM, Leigh J (1996) Molecular Phylogeny of the planktic foraminifera. Journal of foraminiferal research, 26, 324–330; Darling KF, Wade CM, Kroon D, Brown AJL (1997) Planktic foraminiferal molecular evolution and their polyphyletic origins from benthic taxa. Marine Micropaleontology, 30, 251–266.	NA598	DS	*	Charles Darwin, CD159	*	North Atlantic	North Atlantic	57.5667	-48.4333	2004-07-23	*	Globigerinita uvula	Microperforates	Globigerinita	uvula	NA	NA	NA	NO	Assignation lvl-2	Microperforates	Globigerinita	uvula	Ia	I	a	*	NA	Partial	Complete	Complete	Complete	Partial	NA	NA	NA	NA	NA
KM193252	Morard R, Darling KF, Mahé F, Audic S, Ujiié Y, Weiner AKM, et al. PFR2 : a curated database of planktonic foraminifera 18S ribosomal DNA as a resource for studies of plankton ecology, biogeography and evolution. Mol Ecol Resour. 2015;15: 1472–1485. doi:10.1111/1755-0998.12410	Darling KF, Kroon D, Wade CM, Leigh J (1996) Molecular Phylogeny of the planktic foraminifera. Journal of foraminiferal research, 26, 324–330; Darling KF, Wade CM, Kroon D, Brown AJL (1997) Planktic foraminiferal molecular evolution and their polyphyletic origins from benthic taxa. Marine Micropaleontology, 30, 251–266.	NA621	DS	*	Charles Darwin, CD159	*	North Atlantic	North Atlantic	57.45	-49	2004-07-24	*	Globigerinita uvula	Microperforates	Globigerinita	uvula	NA	NA	NA	NO	Assignation lvl-2	Microperforates	Globigerinita	uvula	Ia	I	a	*	NA	Partial	Complete	Complete	Complete	Partial	NA	NA	NA	NA	NA
KM193263	Morard R, Darling KF, Mahé F, Audic S, Ujiié Y, Weiner AKM, et al. PFR2 : a curated database of planktonic foraminifera 18S ribosomal DNA as a resource for studies of plankton ecology, biogeography and evolution. Mol Ecol Resour. 2015;15: 1472–1485. doi:10.1111/1755-0998.12410	Darling KF, Kroon D, Wade CM, Leigh J (1996) Molecular Phylogeny of the planktic foraminifera. Journal of foraminiferal research, 26, 324–330; Darling KF, Wade CM, Kroon D, Brown AJL (1997) Planktic foraminiferal molecular evolution and their polyphyletic origins from benthic taxa. Marine Micropaleontology, 30, 251–266.	OM5	DS	*	Meteor, M74-1b	*	Oman Margin	Indian Ocean	22.6193	59.6917	2007-09-20	0-100	Globigerinita glutinata	Microperforates	Globigerinita	glutinata	NA	NA	NA	NO	Assignation lvl-2	Microperforates	Globigerinita	glutinata	IIa	II	a	*	Partial	Complete	Complete	Complete	Complete	Partial	NA	NA	NA	NA	NA
KM193267	Morard R, Darling KF, Mahé F, Audic S, Ujiié Y, Weiner AKM, et al. PFR2 : a curated database of planktonic foraminifera 18S ribosomal DNA as a resource for studies of plankton ecology, biogeography and evolution. Mol Ecol Resour. 2015;15: 1472–1485. doi:10.1111/1755-0998.12410	Darling KF, Kroon D, Wade CM, Leigh J (1996) Molecular Phylogeny of the planktic foraminifera. Journal of foraminiferal research, 26, 324–330; Darling KF, Wade CM, Kroon D, Brown AJL (1997) Planktic foraminiferal molecular evolution and their polyphyletic origins from benthic taxa. Marine Micropaleontology, 30, 251–266.	NA431	DS	*	Charles Darwin, CD159	*	North Atlantic	North Atlantic	60.1667	-39.1167	2004-07-17	*	Globigerinita uvula	Microperforates	Globigerinita	uvula	NA	NA	NA	NO	Assignation lvl-2	Microperforates	Globigerinita	uvula	Ia	I	a	*	Partial	Complete	Complete	Complete	Complete	Partial	NA	NA	NA	NA	NA
KM193268	Morard R, Darling KF, Mahé F, Audic S, Ujiié Y, Weiner AKM, et al. PFR2 : a curated database of planktonic foraminifera 18S ribosomal DNA as a resource for studies of plankton ecology, biogeography and evolution. Mol Ecol Resour. 2015;15: 1472–1485. doi:10.1111/1755-0998.12410	Darling KF, Kroon D, Wade CM, Leigh J (1996) Molecular Phylogeny of the planktic foraminifera. Journal of foraminiferal research, 26, 324–330; Darling KF, Wade CM, Kroon D, Brown AJL (1997) Planktic foraminiferal molecular evolution and their polyphyletic origins from benthic taxa. Marine Micropaleontology, 30, 251–266.	NA491	DS	*	Charles Darwin, CD159	*	North Atlantic	North Atlantic	58.7167	-44.4167	2004-07-19	*	Globigerinita uvula	Microperforates	Globigerinita	uvula	NA	NA	NA	NO	Assignation lvl-2	Microperforates	Globigerinita	uvula	Ia	I	a	*	Partial	Complete	Complete	Complete	Complete	Partial	NA	NA	NA	NA	NA
KM193270	Morard R, Darling KF, Mahé F, Audic S, Ujiié Y, Weiner AKM, et al. PFR2 : a curated database of planktonic foraminifera 18S ribosomal DNA as a resource for studies of plankton ecology, biogeography and evolution. Mol Ecol Resour. 2015;15: 1472–1485. doi:10.1111/1755-0998.12410	Darling KF, Kroon D, Wade CM, Leigh J (1996) Molecular Phylogeny of the planktic foraminifera. Journal of foraminiferal research, 26, 324–330; Darling KF, Wade CM, Kroon D, Brown AJL (1997) Planktic foraminiferal molecular evolution and their polyphyletic origins from benthic taxa. Marine Micropaleontology, 30, 251–266.	AS141	DS	*	Charles Darwin, CD148	*	Arabian Sea	Indian Ocean	15.0111	65.0002	2003-07-06	*	Globigerinita uvula	Microperforates	Globigerinita	uvula	NA	NA	NA	YES	phylogenetic placement	Microperforates	Tenuitella	iota	I	I	*	*	Partial	Complete	Complete	Partial	NA	NA	NA	NA	NA	NA	NA
KM193273	Morard R, Darling KF, Mahé F, Audic S, Ujiié Y, Weiner AKM, et al. PFR2 : a curated database of planktonic foraminifera 18S ribosomal DNA as a resource for studies of plankton ecology, biogeography and evolution. Mol Ecol Resour. 2015;15: 1472–1485. doi:10.1111/1755-0998.12410	Darling KF, Kroon D, Wade CM, Leigh J (1996) Molecular Phylogeny of the planktic foraminifera. Journal of foraminiferal research, 26, 324–330; Darling KF, Wade CM, Kroon D, Brown AJL (1997) Planktic foraminiferal molecular evolution and their polyphyletic origins from benthic taxa. Marine Micropaleontology, 30, 251–266.	NA465	DS	*	Charles Darwin, CD159	*	North Atlantic	North Atlantic	58.9667	-42.5667	2004-07-18	*	Globigerinita uvula	Microperforates	Globigerinita	uvula	NA	NA	NA	NO	Assignation lvl-2	Microperforates	Globigerinita	uvula	Ia	I	a	*	NA	Partial	Complete	Complete	Complete	Partial	NA	NA	NA	NA	NA
KM193276	Morard R, Darling KF, Mahé F, Audic S, Ujiié Y, Weiner AKM, et al. PFR2 : a curated database of planktonic foraminifera 18S ribosomal DNA as a resource for studies of plankton ecology, biogeography and evolution. Mol Ecol Resour. 2015;15: 1472–1485. doi:10.1111/1755-0998.12410	Darling KF, Kroon D, Wade CM, Leigh J (1996) Molecular Phylogeny of the planktic foraminifera. Journal of foraminiferal research, 26, 324–330; Darling KF, Wade CM, Kroon D, Brown AJL (1997) Planktic foraminiferal molecular evolution and their polyphyletic origins from benthic taxa. Marine Micropaleontology, 30, 251–266.	NA722	DS	*	Charles Darwin, CD159	*	North Atlantic	North Atlantic	54.55	-50.9333	2004-07-26	*	Globigerinita uvula	Microperforates	Globigerinita	uvula	NA	NA	NA	NO	Assignation lvl-2	Microperforates	Globigerinita	uvula	Ia	I	a	*	NA	Partial	Complete	Complete	Complete	Partial	NA	NA	NA	NA	NA
KM193278	Morard R, Darling KF, Mahé F, Audic S, Ujiié Y, Weiner AKM, et al. PFR2 : a curated database of planktonic foraminifera 18S ribosomal DNA as a resource for studies of plankton ecology, biogeography and evolution. Mol Ecol Resour. 2015;15: 1472–1485. doi:10.1111/1755-0998.12410	Darling KF, Kroon D, Wade CM, Leigh J (1996) Molecular Phylogeny of the planktic foraminifera. Journal of foraminiferal research, 26, 324–330; Darling KF, Wade CM, Kroon D, Brown AJL (1997) Planktic foraminiferal molecular evolution and their polyphyletic origins from benthic taxa. Marine Micropaleontology, 30, 251–266.	AS29	DS	*	Charles Darwin, CD148	*	Arabian Sea	Indian Ocean	20.2281	64.2936	2003-07-01	*	Globigerinita uvula	Microperforates	Globigerinita	uvula	NA	NA	NA	YES	phylogenetic placement	Microperforates	Tenuitella	iota	I	I	*	*	Partial	Complete	Complete	Complete	Partial	NA	NA	NA	NA	NA	NA
KM193283	Morard R, Darling KF, Mahé F, Audic S, Ujiié Y, Weiner AKM, et al. PFR2 : a curated database of planktonic foraminifera 18S ribosomal DNA as a resource for studies of plankton ecology, biogeography and evolution. Mol Ecol Resour. 2015;15: 1472–1485. doi:10.1111/1755-0998.12410	Darling KF, Kroon D, Wade CM, Leigh J (1996) Molecular Phylogeny of the planktic foraminifera. Journal of foraminiferal research, 26, 324–330; Darling KF, Wade CM, Kroon D, Brown AJL (1997) Planktic foraminiferal molecular evolution and their polyphyletic origins from benthic taxa. Marine Micropaleontology, 30, 251–266.	NA649	DS	*	Charles Darwin, CD159	*	North Atlantic	North Atlantic	56.4333	-52.5	2004-07-24	*	Globigerinita uvula	Microperforates	Globigerinita	uvula	NA	NA	NA	NO	phylogenetic placement	Microperforates	Globigerinita	uvula	I	I	*	*	NA	Partial	Complete	Complete	Complete	Complete	Partial	NA	NA	NA	NA
KM193285	Morard R, Darling KF, Mahé F, Audic S, Ujiié Y, Weiner AKM, et al. PFR2 : a curated database of planktonic foraminifera 18S ribosomal DNA as a resource for studies of plankton ecology, biogeography and evolution. Mol Ecol Resour. 2015;15: 1472–1485. doi:10.1111/1755-0998.12410	Darling KF, Kroon D, Wade CM, Leigh J (1996) Molecular Phylogeny of the planktic foraminifera. Journal of foraminiferal research, 26, 324–330; Darling KF, Wade CM, Kroon D, Brown AJL (1997) Planktic foraminiferal molecular evolution and their polyphyletic origins from benthic taxa. Marine Micropaleontology, 30, 251–266.	NP331	DS	*	Sir Wilfried Laurier, CCGS	*	North Pacific	North Pacific	54.6983	-157.58	2002-07-10	*	Globigerinita uvula	Microperforates	Globigerinita	uvula	NA	NA	NA	NO	Assignation lvl-2	Microperforates	Globigerinita	uvula	Ia	I	a	*	Partial	Complete	Complete	Complete	Complete	Partial	NA	NA	NA	NA	NA
KM193289	Morard R, Darling KF, Mahé F, Audic S, Ujiié Y, Weiner AKM, et al. PFR2 : a curated database of planktonic foraminifera 18S ribosomal DNA as a resource for studies of plankton ecology, biogeography and evolution. Mol Ecol Resour. 2015;15: 1472–1485. doi:10.1111/1755-0998.12410	Darling KF, Kroon D, Wade CM, Leigh J (1996) Molecular Phylogeny of the planktic foraminifera. Journal of foraminiferal research, 26, 324–330; Darling KF, Wade CM, Kroon D, Brown AJL (1997) Planktic foraminiferal molecular evolution and their polyphyletic origins from benthic taxa. Marine Micropaleontology, 30, 251–266.	MC407	DS	*	Pelagia, 64PE304	*	Mozambique Channel	Indian Ocean	-16.7133	40.8473	2009-03-26	*	Candeina nitida	Microperforates	Candeina	nitida	NA	NA	NA	NO	Assignation lvl-2	Microperforates	Candeina	nitida	Ia	I	a	*	Partial	Complete	Complete	Complete	Complete	Partial	NA	NA	NA	NA	NA
KM193290	Morard R, Darling KF, Mahé F, Audic S, Ujiié Y, Weiner AKM, et al. PFR2 : a curated database of planktonic foraminifera 18S ribosomal DNA as a resource for studies of plankton ecology, biogeography and evolution. Mol Ecol Resour. 2015;15: 1472–1485. doi:10.1111/1755-0998.12410	Darling KF, Kroon D, Wade CM, Leigh J (1996) Molecular Phylogeny of the planktic foraminifera. Journal of foraminiferal research, 26, 324–330; Darling KF, Wade CM, Kroon D, Brown AJL (1997) Planktic foraminiferal molecular evolution and their polyphyletic origins from benthic taxa. Marine Micropaleontology, 30, 251–266.	GL61	DS	*	Pelagia, 64PE304	*	Indian Ocean	Indian Ocean	-8.96292	39.7298	2009-03-02	*	Candeina nitida	Microperforates	Candeina	nitida	NA	NA	NA	NO	Assignation lvl-2	Microperforates	Candeina	nitida	Ia	I	a	*	Partial	Complete	Complete	Complete	Complete	Complete	Partial	NA	NA	NA	NA
KM193292	Morard R, Darling KF, Mahé F, Audic S, Ujiié Y, Weiner AKM, et al. PFR2 : a curated database of planktonic foraminifera 18S ribosomal DNA as a resource for studies of plankton ecology, biogeography and evolution. Mol Ecol Resour. 2015;15: 1472–1485. doi:10.1111/1755-0998.12410	Darling KF, Kroon D, Wade CM, Leigh J (1996) Molecular Phylogeny of the planktic foraminifera. Journal of foraminiferal research, 26, 324–330; Darling KF, Wade CM, Kroon D, Brown AJL (1997) Planktic foraminiferal molecular evolution and their polyphyletic origins from benthic taxa. Marine Micropaleontology, 30, 251–266.	OM292	DS	*	Meteor, M74-1b	*	Oman Margin	Indian Ocean	16.4333	61.2498	2007-09-24	200-300	Globigerinita glutinata	Microperforates	Globigerinita	glutinata	NA	NA	NA	NO	Assignation lvl-2	Microperforates	Globigerinita	glutinata	IIa	II	a	*	Partial	Complete	Complete	Complete	Complete	Partial	NA	NA	NA	NA	NA
KM193299	Morard R, Darling KF, Mahé F, Audic S, Ujiié Y, Weiner AKM, et al. PFR2 : a curated database of planktonic foraminifera 18S ribosomal DNA as a resource for studies of plankton ecology, biogeography and evolution. Mol Ecol Resour. 2015;15: 1472–1485. doi:10.1111/1755-0998.12410	Darling KF, Kroon D, Wade CM, Leigh J (1996) Molecular Phylogeny of the planktic foraminifera. Journal of foraminiferal research, 26, 324–330; Darling KF, Wade CM, Kroon D, Brown AJL (1997) Planktic foraminiferal molecular evolution and their polyphyletic origins from benthic taxa. Marine Micropaleontology, 30, 251–266.	NA512	DS	*	Charles Darwin, CD159	*	North Atlantic	North Atlantic	58.3833	-45.55	2004-07-20	*	Globigerinita uvula	Microperforates	Globigerinita	uvula	NA	NA	NA	NO	phylogenetic placement	Microperforates	Globigerinita	uvula	I	I	*	*	NA	Partial	Complete	Complete	Complete	Complete	Partial	NA	NA	NA	NA
KM193303	Morard R, Darling KF, Mahé F, Audic S, Ujiié Y, Weiner AKM, et al. PFR2 : a curated database of planktonic foraminifera 18S ribosomal DNA as a resource for studies of plankton ecology, biogeography and evolution. Mol Ecol Resour. 2015;15: 1472–1485. doi:10.1111/1755-0998.12410	Darling KF, Kroon D, Wade CM, Leigh J (1996) Molecular Phylogeny of the planktic foraminifera. Journal of foraminiferal research, 26, 324–330; Darling KF, Wade CM, Kroon D, Brown AJL (1997) Planktic foraminiferal molecular evolution and their polyphyletic origins from benthic taxa. Marine Micropaleontology, 30, 251–266.	AN587	DS	*	James Clark Ross, JR 48	*	Southern Ocean	South Atlantic	-53.35	-54.68	2000-03-24	6	Globigerinita glutinata	Microperforates	Globigerinita	glutinata	NA	NA	NA	NO	phylogenetic placement	Microperforates	Globigerinita	glutinata	*	*	*	*	Partial	Complete	Complete	Complete	Complete	Partial	NA	NA	NA	NA	NA
KM193304	Morard R, Darling KF, Mahé F, Audic S, Ujiié Y, Weiner AKM, et al. PFR2 : a curated database of planktonic foraminifera 18S ribosomal DNA as a resource for studies of plankton ecology, biogeography and evolution. Mol Ecol Resour. 2015;15: 1472–1485. doi:10.1111/1755-0998.12410	Darling KF, Kroon D, Wade CM, Leigh J (1996) Molecular Phylogeny of the planktic foraminifera. Journal of foraminiferal research, 26, 324–330; Darling KF, Wade CM, Kroon D, Brown AJL (1997) Planktic foraminiferal molecular evolution and their polyphyletic origins from benthic taxa. Marine Micropaleontology, 30, 251–266.	NP291	DS	*	Sir Wilfried Laurier, CCGS	*	North Pacific	North Pacific	54.6983	-157.58	2002-07-10	*	Globigerinita uvula	Microperforates	Globigerinita	uvula	NA	NA	NA	NO	Assignation lvl-2	Microperforates	Globigerinita	uvula	Ia	I	a	*	Partial	Complete	Complete	Complete	Complete	Partial	NA	NA	NA	NA	NA
KM193307	Morard R, Darling KF, Mahé F, Audic S, Ujiié Y, Weiner AKM, et al. PFR2 : a curated database of planktonic foraminifera 18S ribosomal DNA as a resource for studies of plankton ecology, biogeography and evolution. Mol Ecol Resour. 2015;15: 1472–1485. doi:10.1111/1755-0998.12410	Darling KF, Kroon D, Wade CM, Leigh J (1996) Molecular Phylogeny of the planktic foraminifera. Journal of foraminiferal research, 26, 324–330; Darling KF, Wade CM, Kroon D, Brown AJL (1997) Planktic foraminiferal molecular evolution and their polyphyletic origins from benthic taxa. Marine Micropaleontology, 30, 251–266.	NA440	DS	*	Charles Darwin, CD159	*	North Atlantic	North Atlantic	60.1667	-39.1167	2004-07-17	*	Globigerinita uvula	Microperforates	Globigerinita	uvula	NA	NA	NA	NO	Assignation lvl-2	Microperforates	Globigerinita	uvula	Ia	I	a	*	Partial	Complete	Complete	Complete	Complete	Partial	NA	NA	NA	NA	NA
KM193309	Morard R, Darling KF, Mahé F, Audic S, Ujiié Y, Weiner AKM, et al. PFR2 : a curated database of planktonic foraminifera 18S ribosomal DNA as a resource for studies of plankton ecology, biogeography and evolution. Mol Ecol Resour. 2015;15: 1472–1485. doi:10.1111/1755-0998.12410	Darling KF, Kroon D, Wade CM, Leigh J (1996) Molecular Phylogeny of the planktic foraminifera. Journal of foraminiferal research, 26, 324–330; Darling KF, Wade CM, Kroon D, Brown AJL (1997) Planktic foraminiferal molecular evolution and their polyphyletic origins from benthic taxa. Marine Micropaleontology, 30, 251–266.	NP298	DS	*	Sir Wilfried Laurier, CCGS	*	North Pacific	North Pacific	54.6983	-157.58	2002-07-10	*	Globigerinita uvula	Microperforates	Globigerinita	uvula	NA	NA	NA	NO	Assignation lvl-2	Microperforates	Globigerinita	uvula	Ia	I	a	*	Partial	Complete	Complete	Complete	Complete	Partial	NA	NA	NA	NA	NA
KM193310	Morard R, Darling KF, Mahé F, Audic S, Ujiié Y, Weiner AKM, et al. PFR2 : a curated database of planktonic foraminifera 18S ribosomal DNA as a resource for studies of plankton ecology, biogeography and evolution. Mol Ecol Resour. 2015;15: 1472–1485. doi:10.1111/1755-0998.12410	Darling KF, Kroon D, Wade CM, Leigh J (1996) Molecular Phylogeny of the planktic foraminifera. Journal of foraminiferal research, 26, 324–330; Darling KF, Wade CM, Kroon D, Brown AJL (1997) Planktic foraminiferal molecular evolution and their polyphyletic origins from benthic taxa. Marine Micropaleontology, 30, 251–266.	NP320	DS	*	Sir Wilfried Laurier, CCGS	*	North Pacific	North Pacific	54.6983	-157.58	2002-07-10	*	Globigerinita uvula	Microperforates	Globigerinita	uvula	NA	NA	NA	NO	Assignation lvl-2	Microperforates	Globigerinita	uvula	Ia	I	a	*	Partial	Complete	Complete	Complete	Complete	Partial	NA	NA	NA	NA	NA
KM193312	Morard R, Darling KF, Mahé F, Audic S, Ujiié Y, Weiner AKM, et al. PFR2 : a curated database of planktonic foraminifera 18S ribosomal DNA as a resource for studies of plankton ecology, biogeography and evolution. Mol Ecol Resour. 2015;15: 1472–1485. doi:10.1111/1755-0998.12410	Darling KF, Kroon D, Wade CM, Leigh J (1996) Molecular Phylogeny of the planktic foraminifera. Journal of foraminiferal research, 26, 324–330; Darling KF, Wade CM, Kroon D, Brown AJL (1997) Planktic foraminiferal molecular evolution and their polyphyletic origins from benthic taxa. Marine Micropaleontology, 30, 251–266.	GL55	DS	*	Pelagia, 64PE304	*	Indian Ocean	Indian Ocean	-8.96292	39.7298	2009-03-02	*	Candeina nitida	Microperforates	Candeina	nitida	NA	NA	NA	NO	Assignation lvl-2	Microperforates	Candeina	nitida	Ia	I	a	*	Partial	Complete	Complete	Complete	Complete	Partial	NA	NA	NA	NA	NA
KM193317	Morard R, Darling KF, Mahé F, Audic S, Ujiié Y, Weiner AKM, et al. PFR2 : a curated database of planktonic foraminifera 18S ribosomal DNA as a resource for studies of plankton ecology, biogeography and evolution. Mol Ecol Resour. 2015;15: 1472–1485. doi:10.1111/1755-0998.12410	Darling KF, Kroon D, Wade CM, Leigh J (1996) Molecular Phylogeny of the planktic foraminifera. Journal of foraminiferal research, 26, 324–330; Darling KF, Wade CM, Kroon D, Brown AJL (1997) Planktic foraminiferal molecular evolution and their polyphyletic origins from benthic taxa. Marine Micropaleontology, 30, 251–266.	AN575	DS	*	James Clark Ross, JR 48	*	Southern Ocean	South Atlantic	-53.35	-54.68	2000-03-24	6	Globigerinita glutinata	Microperforates	Globigerinita	glutinata	NA	NA	NA	NO	phylogenetic placement	Microperforates	Globigerinita	glutinata	*	*	*	*	Partial	Complete	Complete	Complete	Complete	Partial	NA	NA	NA	NA	NA
KM193321	Morard R, Darling KF, Mahé F, Audic S, Ujiié Y, Weiner AKM, et al. PFR2 : a curated database of planktonic foraminifera 18S ribosomal DNA as a resource for studies of plankton ecology, biogeography and evolution. Mol Ecol Resour. 2015;15: 1472–1485. doi:10.1111/1755-0998.12410	Darling KF, Kroon D, Wade CM, Leigh J (1996) Molecular Phylogeny of the planktic foraminifera. Journal of foraminiferal research, 26, 324–330; Darling KF, Wade CM, Kroon D, Brown AJL (1997) Planktic foraminiferal molecular evolution and their polyphyletic origins from benthic taxa. Marine Micropaleontology, 30, 251–266.	AN445	DS	*	James Clark Ross, JR 48	*	Southern Ocean	South Atlantic	-56.2	-44.6	2000-03-20	*	Globigerinita uvula	Microperforates	Globigerinita	uvula	NA	NA	NA	NO	Assignation lvl-2	Microperforates	Globigerinita	uvula	Ia	I	a	*	Partial	Complete	Complete	Complete	Complete	Partial	NA	NA	NA	NA	NA
KM193322	Morard R, Darling KF, Mahé F, Audic S, Ujiié Y, Weiner AKM, et al. PFR2 : a curated database of planktonic foraminifera 18S ribosomal DNA as a resource for studies of plankton ecology, biogeography and evolution. Mol Ecol Resour. 2015;15: 1472–1485. doi:10.1111/1755-0998.12410	Darling KF, Kroon D, Wade CM, Leigh J (1996) Molecular Phylogeny of the planktic foraminifera. Journal of foraminiferal research, 26, 324–330; Darling KF, Wade CM, Kroon D, Brown AJL (1997) Planktic foraminiferal molecular evolution and their polyphyletic origins from benthic taxa. Marine Micropaleontology, 30, 251–266.	AN526	DS	*	James Clark Ross, JR 48	*	Southern Ocean	South Atlantic	-52.32	-45.56	2000-03-23	6	Globigerinita uvula	Microperforates	Globigerinita	uvula	NA	NA	NA	NO	Assignation lvl-2	Microperforates	Globigerinita	uvula	Ia	I	a	*	Partial	Complete	Complete	Complete	Complete	Partial	NA	NA	NA	NA	NA
KM193324	Morard R, Darling KF, Mahé F, Audic S, Ujiié Y, Weiner AKM, et al. PFR2 : a curated database of planktonic foraminifera 18S ribosomal DNA as a resource for studies of plankton ecology, biogeography and evolution. Mol Ecol Resour. 2015;15: 1472–1485. doi:10.1111/1755-0998.12410	Darling KF, Kroon D, Wade CM, Leigh J (1996) Molecular Phylogeny of the planktic foraminifera. Journal of foraminiferal research, 26, 324–330; Darling KF, Wade CM, Kroon D, Brown AJL (1997) Planktic foraminiferal molecular evolution and their polyphyletic origins from benthic taxa. Marine Micropaleontology, 30, 251–266.	NA387	DS	*	Charles Darwin, CD159	*	North Atlantic	North Atlantic	59.8333	-36.7	2004-07-16	*	Globigerinita uvula	Microperforates	Globigerinita	uvula	NA	NA	NA	NO	Assignation lvl-2	Microperforates	Globigerinita	uvula	Ia	I	a	*	Partial	Complete	Complete	Complete	Complete	Complete	Partial	NA	NA	NA	NA
KM193325	Morard R, Darling KF, Mahé F, Audic S, Ujiié Y, Weiner AKM, et al. PFR2 : a curated database of planktonic foraminifera 18S ribosomal DNA as a resource for studies of plankton ecology, biogeography and evolution. Mol Ecol Resour. 2015;15: 1472–1485. doi:10.1111/1755-0998.12410	Darling KF, Kroon D, Wade CM, Leigh J (1996) Molecular Phylogeny of the planktic foraminifera. Journal of foraminiferal research, 26, 324–330; Darling KF, Wade CM, Kroon D, Brown AJL (1997) Planktic foraminiferal molecular evolution and their polyphyletic origins from benthic taxa. Marine Micropaleontology, 30, 251–266.	NP264	DS	*	Sir Wilfried Laurier, CCGS	*	North Pacific	North Pacific	53.6122	-149.45	2002-07-09	*	Globigerinita glutinata	Microperforates	Globigerinita	glutinata	NA	NA	NA	NO	phylogenetic placement	Microperforates	Globigerinita	glutinata	*	*	*	*	Partial	Complete	Complete	Complete	Complete	Complete	Partial	NA	NA	NA	NA
KM193330	Morard R, Darling KF, Mahé F, Audic S, Ujiié Y, Weiner AKM, et al. PFR2 : a curated database of planktonic foraminifera 18S ribosomal DNA as a resource for studies of plankton ecology, biogeography and evolution. Mol Ecol Resour. 2015;15: 1472–1485. doi:10.1111/1755-0998.12410	Darling KF, Kroon D, Wade CM, Leigh J (1996) Molecular Phylogeny of the planktic foraminifera. Journal of foraminiferal research, 26, 324–330; Darling KF, Wade CM, Kroon D, Brown AJL (1997) Planktic foraminiferal molecular evolution and their polyphyletic origins from benthic taxa. Marine Micropaleontology, 30, 251–266.	AN282	DS	*	James Clark Ross, JR 48	*	Southern Ocean	South Atlantic	-63.91	-63.74	2000-03-01	6	Globigerinita uvula	Microperforates	Globigerinita	uvula	NA	NA	NA	NO	Assignation lvl-2	Microperforates	Globigerinita	uvula	Ia	I	a	*	Partial	Complete	Complete	Complete	Complete	Partial	NA	NA	NA	NA	NA
KM193332	Morard R, Darling KF, Mahé F, Audic S, Ujiié Y, Weiner AKM, et al. PFR2 : a curated database of planktonic foraminifera 18S ribosomal DNA as a resource for studies of plankton ecology, biogeography and evolution. Mol Ecol Resour. 2015;15: 1472–1485. doi:10.1111/1755-0998.12410	Darling KF, Kroon D, Wade CM, Leigh J (1996) Molecular Phylogeny of the planktic foraminifera. Journal of foraminiferal research, 26, 324–330; Darling KF, Wade CM, Kroon D, Brown AJL (1997) Planktic foraminiferal molecular evolution and their polyphyletic origins from benthic taxa. Marine Micropaleontology, 30, 251–266.	NA201	DS	*	Charles Darwin, CD159	*	North Atlantic	North Atlantic	57.7333	-26.75	2004-07-11	*	Globigerinita uvula	Microperforates	Globigerinita	uvula	NA	NA	NA	NO	Assignation lvl-2	Microperforates	Globigerinita	uvula	Ia	I	a	*	Partial	Complete	Complete	Complete	Complete	Partial	NA	NA	NA	NA	NA
KM193341	Morard R, Darling KF, Mahé F, Audic S, Ujiié Y, Weiner AKM, et al. PFR2 : a curated database of planktonic foraminifera 18S ribosomal DNA as a resource for studies of plankton ecology, biogeography and evolution. Mol Ecol Resour. 2015;15: 1472–1485. doi:10.1111/1755-0998.12410	Darling KF, Kroon D, Wade CM, Leigh J (1996) Molecular Phylogeny of the planktic foraminifera. Journal of foraminiferal research, 26, 324–330; Darling KF, Wade CM, Kroon D, Brown AJL (1997) Planktic foraminiferal molecular evolution and their polyphyletic origins from benthic taxa. Marine Micropaleontology, 30, 251–266.	NA715	DS	*	Charles Darwin, CD159	*	North Atlantic	North Atlantic	54.55	-50.9333	2004-07-26	*	Globigerinita uvula	Microperforates	Globigerinita	uvula	NA	NA	NA	NO	Assignation lvl-2	Microperforates	Globigerinita	uvula	Ia	I	a	*	Partial	Complete	Complete	Complete	Complete	Partial	NA	NA	NA	NA	NA
KM193349	Morard R, Darling KF, Mahé F, Audic S, Ujiié Y, Weiner AKM, et al. PFR2 : a curated database of planktonic foraminifera 18S ribosomal DNA as a resource for studies of plankton ecology, biogeography and evolution. Mol Ecol Resour. 2015;15: 1472–1485. doi:10.1111/1755-0998.12410	Darling KF, Kroon D, Wade CM, Leigh J (1996) Molecular Phylogeny of the planktic foraminifera. Journal of foraminiferal research, 26, 324–330; Darling KF, Wade CM, Kroon D, Brown AJL (1997) Planktic foraminiferal molecular evolution and their polyphyletic origins from benthic taxa. Marine Micropaleontology, 30, 251–266.	NA640	DS	*	Charles Darwin, CD159	*	North Atlantic	North Atlantic	56.4333	-52.5	2004-07-24	*	Globigerinita uvula	Microperforates	Globigerinita	uvula	NA	NA	NA	NO	Assignation lvl-2	Microperforates	Globigerinita	uvula	Ia	I	a	*	Partial	Complete	Complete	Complete	Complete	Partial	NA	NA	NA	NA	NA
KM193353	Morard R, Darling KF, Mahé F, Audic S, Ujiié Y, Weiner AKM, et al. PFR2 : a curated database of planktonic foraminifera 18S ribosomal DNA as a resource for studies of plankton ecology, biogeography and evolution. Mol Ecol Resour. 2015;15: 1472–1485. doi:10.1111/1755-0998.12410	Darling KF, Kroon D, Wade CM, Leigh J (1996) Molecular Phylogeny of the planktic foraminifera. Journal of foraminiferal research, 26, 324–330; Darling KF, Wade CM, Kroon D, Brown AJL (1997) Planktic foraminiferal molecular evolution and their polyphyletic origins from benthic taxa. Marine Micropaleontology, 30, 251–266.	NA349	DS	*	Charles Darwin, CD159	*	North Atlantic	North Atlantic	59	-32.8333	2004-07-15	*	Globigerinita uvula	Microperforates	Globigerinita	uvula	NA	NA	NA	NO	Assignation lvl-2	Microperforates	Globigerinita	uvula	Ia	I	a	*	Partial	Complete	Complete	Complete	Complete	Partial	NA	NA	NA	NA	NA
KM193354	Morard R, Darling KF, Mahé F, Audic S, Ujiié Y, Weiner AKM, et al. PFR2 : a curated database of planktonic foraminifera 18S ribosomal DNA as a resource for studies of plankton ecology, biogeography and evolution. Mol Ecol Resour. 2015;15: 1472–1485. doi:10.1111/1755-0998.12410	Darling KF, Kroon D, Wade CM, Leigh J (1996) Molecular Phylogeny of the planktic foraminifera. Journal of foraminiferal research, 26, 324–330; Darling KF, Wade CM, Kroon D, Brown AJL (1997) Planktic foraminiferal molecular evolution and their polyphyletic origins from benthic taxa. Marine Micropaleontology, 30, 251–266.	NA603	DS	*	Charles Darwin, CD159	*	North Atlantic	North Atlantic	57.45	-49	2004-07-24	*	Globigerinita uvula	Microperforates	Globigerinita	uvula	NA	NA	NA	NO	Assignation lvl-2	Microperforates	Globigerinita	uvula	Ia	I	a	*	Partial	Complete	Complete	Complete	Complete	Partial	NA	NA	NA	NA	NA
KM193356	Morard R, Darling KF, Mahé F, Audic S, Ujiié Y, Weiner AKM, et al. PFR2 : a curated database of planktonic foraminifera 18S ribosomal DNA as a resource for studies of plankton ecology, biogeography and evolution. Mol Ecol Resour. 2015;15: 1472–1485. doi:10.1111/1755-0998.12410	Darling KF, Kroon D, Wade CM, Leigh J (1996) Molecular Phylogeny of the planktic foraminifera. Journal of foraminiferal research, 26, 324–330; Darling KF, Wade CM, Kroon D, Brown AJL (1997) Planktic foraminiferal molecular evolution and their polyphyletic origins from benthic taxa. Marine Micropaleontology, 30, 251–266.	SR219	DS	*	Discovery, D262	*	Atlantic	North Atlantic	62.3333	-22.45	2002-04-23	6	Globigerinita uvula	Microperforates	Globigerinita	uvula	NA	NA	NA	NO	Assignation lvl-2	Microperforates	Globigerinita	uvula	Ia	I	a	*	Partial	Complete	Complete	Complete	Complete	Partial	NA	NA	NA	NA	NA
KM193357	Morard R, Darling KF, Mahé F, Audic S, Ujiié Y, Weiner AKM, et al. PFR2 : a curated database of planktonic foraminifera 18S ribosomal DNA as a resource for studies of plankton ecology, biogeography and evolution. Mol Ecol Resour. 2015;15: 1472–1485. doi:10.1111/1755-0998.12410	Darling KF, Kroon D, Wade CM, Leigh J (1996) Molecular Phylogeny of the planktic foraminifera. Journal of foraminiferal research, 26, 324–330; Darling KF, Wade CM, Kroon D, Brown AJL (1997) Planktic foraminiferal molecular evolution and their polyphyletic origins from benthic taxa. Marine Micropaleontology, 30, 251–266.	AA37	DS	*	James Clark Ross, JR 19	*	Antarctic Peninsula	South Atlantic	-60.4217	-64.1683	1997-03-11	6	Globigerinita uvula	Microperforates	Globigerinita	uvula	NA	NA	NA	NO	Assignation lvl-2	Microperforates	Globigerinita	uvula	Ia	I	a	*	Partial	Complete	Complete	Complete	Complete	Partial	NA	NA	NA	NA	NA
KM193360	Morard R, Darling KF, Mahé F, Audic S, Ujiié Y, Weiner AKM, et al. PFR2 : a curated database of planktonic foraminifera 18S ribosomal DNA as a resource for studies of plankton ecology, biogeography and evolution. Mol Ecol Resour. 2015;15: 1472–1485. doi:10.1111/1755-0998.12410	Darling KF, Kroon D, Wade CM, Leigh J (1996) Molecular Phylogeny of the planktic foraminifera. Journal of foraminiferal research, 26, 324–330; Darling KF, Wade CM, Kroon D, Brown AJL (1997) Planktic foraminiferal molecular evolution and their polyphyletic origins from benthic taxa. Marine Micropaleontology, 30, 251–266.	NA614	DS	*	Charles Darwin, CD159	*	North Atlantic	North Atlantic	57.45	-49	2004-07-24	*	Globigerinita uvula	Microperforates	Globigerinita	uvula	NA	NA	NA	NO	Assignation lvl-2	Microperforates	Globigerinita	uvula	Ia	I	a	*	Partial	Complete	Complete	Complete	Complete	Partial	NA	NA	NA	NA	NA
KM193361	Morard R, Darling KF, Mahé F, Audic S, Ujiié Y, Weiner AKM, et al. PFR2 : a curated database of planktonic foraminifera 18S ribosomal DNA as a resource for studies of plankton ecology, biogeography and evolution. Mol Ecol Resour. 2015;15: 1472–1485. doi:10.1111/1755-0998.12410	Darling KF, Kroon D, Wade CM, Leigh J (1996) Molecular Phylogeny of the planktic foraminifera. Journal of foraminiferal research, 26, 324–330; Darling KF, Wade CM, Kroon D, Brown AJL (1997) Planktic foraminiferal molecular evolution and their polyphyletic origins from benthic taxa. Marine Micropaleontology, 30, 251–266.	NA682	DS	*	Charles Darwin, CD159	*	North Atlantic	North Atlantic	54.5833	-51.2667	2004-07-26	*	Globigerinita uvula	Microperforates	Globigerinita	uvula	NA	NA	NA	NO	Assignation lvl-2	Microperforates	Globigerinita	uvula	Ia	I	a	*	Partial	Complete	Complete	Complete	Complete	Partial	NA	NA	NA	NA	NA
KM193364	Morard R, Darling KF, Mahé F, Audic S, Ujiié Y, Weiner AKM, et al. PFR2 : a curated database of planktonic foraminifera 18S ribosomal DNA as a resource for studies of plankton ecology, biogeography and evolution. Mol Ecol Resour. 2015;15: 1472–1485. doi:10.1111/1755-0998.12410	Darling KF, Kroon D, Wade CM, Leigh J (1996) Molecular Phylogeny of the planktic foraminifera. Journal of foraminiferal research, 26, 324–330; Darling KF, Wade CM, Kroon D, Brown AJL (1997) Planktic foraminiferal molecular evolution and their polyphyletic origins from benthic taxa. Marine Micropaleontology, 30, 251–266.	NA266	DS	*	Charles Darwin, CD159	*	North Atlantic	North Atlantic	57.7	-28.7	2004-07-13	*	Globigerinita uvula	Microperforates	Globigerinita	uvula	NA	NA	NA	NO	Assignation lvl-2	Microperforates	Globigerinita	uvula	Ia	I	a	*	Partial	Complete	Complete	Complete	Complete	Partial	NA	NA	NA	NA	NA
KM193365	Morard R, Darling KF, Mahé F, Audic S, Ujiié Y, Weiner AKM, et al. PFR2 : a curated database of planktonic foraminifera 18S ribosomal DNA as a resource for studies of plankton ecology, biogeography and evolution. Mol Ecol Resour. 2015;15: 1472–1485. doi:10.1111/1755-0998.12410	Darling KF, Kroon D, Wade CM, Leigh J (1996) Molecular Phylogeny of the planktic foraminifera. Journal of foraminiferal research, 26, 324–330; Darling KF, Wade CM, Kroon D, Brown AJL (1997) Planktic foraminiferal molecular evolution and their polyphyletic origins from benthic taxa. Marine Micropaleontology, 30, 251–266.	NA279	DS	*	Charles Darwin, CD159	*	North Atlantic	North Atlantic	57.7	-28.7	2004-07-13	*	Globigerinita uvula	Microperforates	Globigerinita	uvula	NA	NA	NA	NO	Assignation lvl-2	Microperforates	Globigerinita	uvula	Ia	I	a	*	Partial	Complete	Complete	Complete	Complete	Partial	NA	NA	NA	NA	NA
KM193366	Morard R, Darling KF, Mahé F, Audic S, Ujiié Y, Weiner AKM, et al. PFR2 : a curated database of planktonic foraminifera 18S ribosomal DNA as a resource for studies of plankton ecology, biogeography and evolution. Mol Ecol Resour. 2015;15: 1472–1485. doi:10.1111/1755-0998.12410	Darling KF, Kroon D, Wade CM, Leigh J (1996) Molecular Phylogeny of the planktic foraminifera. Journal of foraminiferal research, 26, 324–330; Darling KF, Wade CM, Kroon D, Brown AJL (1997) Planktic foraminiferal molecular evolution and their polyphyletic origins from benthic taxa. Marine Micropaleontology, 30, 251–266.	NA400	DS	*	Charles Darwin, CD159	*	North Atlantic	North Atlantic	59.8333	-36.7	2004-07-16	*	Globigerinita uvula	Microperforates	Globigerinita	uvula	NA	NA	NA	NO	Assignation lvl-2	Microperforates	Globigerinita	uvula	Ia	I	a	*	Partial	Complete	Complete	Complete	Complete	Partial	NA	NA	NA	NA	NA
KM193367	Morard R, Darling KF, Mahé F, Audic S, Ujiié Y, Weiner AKM, et al. PFR2 : a curated database of planktonic foraminifera 18S ribosomal DNA as a resource for studies of plankton ecology, biogeography and evolution. Mol Ecol Resour. 2015;15: 1472–1485. doi:10.1111/1755-0998.12410	Darling KF, Kroon D, Wade CM, Leigh J (1996) Molecular Phylogeny of the planktic foraminifera. Journal of foraminiferal research, 26, 324–330; Darling KF, Wade CM, Kroon D, Brown AJL (1997) Planktic foraminiferal molecular evolution and their polyphyletic origins from benthic taxa. Marine Micropaleontology, 30, 251–266.	NA424	DS	*	Charles Darwin, CD159	*	North Atlantic	North Atlantic	60.1667	-39.1167	2004-07-17	*	Globigerinita uvula	Microperforates	Globigerinita	uvula	NA	NA	NA	NO	Assignation lvl-2	Microperforates	Globigerinita	uvula	Ia	I	a	*	Partial	Complete	Complete	Complete	Complete	Partial	NA	NA	NA	NA	NA
KM193368	Morard R, Darling KF, Mahé F, Audic S, Ujiié Y, Weiner AKM, et al. PFR2 : a curated database of planktonic foraminifera 18S ribosomal DNA as a resource for studies of plankton ecology, biogeography and evolution. Mol Ecol Resour. 2015;15: 1472–1485. doi:10.1111/1755-0998.12410	Darling KF, Kroon D, Wade CM, Leigh J (1996) Molecular Phylogeny of the planktic foraminifera. Journal of foraminiferal research, 26, 324–330; Darling KF, Wade CM, Kroon D, Brown AJL (1997) Planktic foraminiferal molecular evolution and their polyphyletic origins from benthic taxa. Marine Micropaleontology, 30, 251–266.	NA443	DS	*	Charles Darwin, CD159	*	North Atlantic	North Atlantic	60.1667	-39.1167	2004-07-17	*	Globigerinita uvula	Microperforates	Globigerinita	uvula	NA	NA	NA	NO	Assignation lvl-2	Microperforates	Globigerinita	uvula	Ia	I	a	*	Partial	Complete	Complete	Complete	Complete	Partial	NA	NA	NA	NA	NA
KM193369	Morard R, Darling KF, Mahé F, Audic S, Ujiié Y, Weiner AKM, et al. PFR2 : a curated database of planktonic foraminifera 18S ribosomal DNA as a resource for studies of plankton ecology, biogeography and evolution. Mol Ecol Resour. 2015;15: 1472–1485. doi:10.1111/1755-0998.12410	Darling KF, Kroon D, Wade CM, Leigh J (1996) Molecular Phylogeny of the planktic foraminifera. Journal of foraminiferal research, 26, 324–330; Darling KF, Wade CM, Kroon D, Brown AJL (1997) Planktic foraminiferal molecular evolution and their polyphyletic origins from benthic taxa. Marine Micropaleontology, 30, 251–266.	NA604	DS	*	Charles Darwin, CD159	*	North Atlantic	North Atlantic	57.45	-49	2004-07-24	*	Globigerinita uvula	Microperforates	Globigerinita	uvula	NA	NA	NA	NO	Assignation lvl-2	Microperforates	Globigerinita	uvula	Ia	I	a	*	Partial	Complete	Complete	Complete	Complete	Partial	NA	NA	NA	NA	NA
KM193370	Morard R, Darling KF, Mahé F, Audic S, Ujiié Y, Weiner AKM, et al. PFR2 : a curated database of planktonic foraminifera 18S ribosomal DNA as a resource for studies of plankton ecology, biogeography and evolution. Mol Ecol Resour. 2015;15: 1472–1485. doi:10.1111/1755-0998.12410	Darling KF, Kroon D, Wade CM, Leigh J (1996) Molecular Phylogeny of the planktic foraminifera. Journal of foraminiferal research, 26, 324–330; Darling KF, Wade CM, Kroon D, Brown AJL (1997) Planktic foraminiferal molecular evolution and their polyphyletic origins from benthic taxa. Marine Micropaleontology, 30, 251–266.	NA608	DS	*	Charles Darwin, CD159	*	North Atlantic	North Atlantic	57.45	-49	2004-07-24	*	Globigerinita uvula	Microperforates	Globigerinita	uvula	NA	NA	NA	NO	Assignation lvl-2	Microperforates	Globigerinita	uvula	Ia	I	a	*	Partial	Complete	Complete	Complete	Complete	Partial	NA	NA	NA	NA	NA
KM193371	Morard R, Darling KF, Mahé F, Audic S, Ujiié Y, Weiner AKM, et al. PFR2 : a curated database of planktonic foraminifera 18S ribosomal DNA as a resource for studies of plankton ecology, biogeography and evolution. Mol Ecol Resour. 2015;15: 1472–1485. doi:10.1111/1755-0998.12410	Darling KF, Kroon D, Wade CM, Leigh J (1996) Molecular Phylogeny of the planktic foraminifera. Journal of foraminiferal research, 26, 324–330; Darling KF, Wade CM, Kroon D, Brown AJL (1997) Planktic foraminiferal molecular evolution and their polyphyletic origins from benthic taxa. Marine Micropaleontology, 30, 251–266.	NA118	DS	*	Charles Darwin, CD159	*	North Atlantic	North Atlantic	63.0333	-17.4833	2004-07-06	*	Globigerinita uvula	Microperforates	Globigerinita	uvula	NA	NA	NA	NO	Assignation lvl-2	Microperforates	Globigerinita	uvula	Ia	I	a	*	Partial	Complete	Complete	Complete	Complete	Partial	NA	NA	NA	NA	NA
KM193372	Morard R, Darling KF, Mahé F, Audic S, Ujiié Y, Weiner AKM, et al. PFR2 : a curated database of planktonic foraminifera 18S ribosomal DNA as a resource for studies of plankton ecology, biogeography and evolution. Mol Ecol Resour. 2015;15: 1472–1485. doi:10.1111/1755-0998.12410	Darling KF, Kroon D, Wade CM, Leigh J (1996) Molecular Phylogeny of the planktic foraminifera. Journal of foraminiferal research, 26, 324–330; Darling KF, Wade CM, Kroon D, Brown AJL (1997) Planktic foraminiferal molecular evolution and their polyphyletic origins from benthic taxa. Marine Micropaleontology, 30, 251–266.	NA258	DS	*	Charles Darwin, CD159	*	North Atlantic	North Atlantic	57.7	-28.7	2004-07-13	*	Globigerinita uvula	Microperforates	Globigerinita	uvula	NA	NA	NA	NO	Assignation lvl-2	Microperforates	Globigerinita	uvula	Ia	I	a	*	Partial	Complete	Complete	Complete	Complete	Partial	NA	NA	NA	NA	NA
KM193373	Morard R, Darling KF, Mahé F, Audic S, Ujiié Y, Weiner AKM, et al. PFR2 : a curated database of planktonic foraminifera 18S ribosomal DNA as a resource for studies of plankton ecology, biogeography and evolution. Mol Ecol Resour. 2015;15: 1472–1485. doi:10.1111/1755-0998.12410	Darling KF, Kroon D, Wade CM, Leigh J (1996) Molecular Phylogeny of the planktic foraminifera. Journal of foraminiferal research, 26, 324–330; Darling KF, Wade CM, Kroon D, Brown AJL (1997) Planktic foraminiferal molecular evolution and their polyphyletic origins from benthic taxa. Marine Micropaleontology, 30, 251–266.	NA438	DS	*	Charles Darwin, CD159	*	North Atlantic	North Atlantic	60.1667	-39.1167	2004-07-17	*	Globigerinita uvula	Microperforates	Globigerinita	uvula	NA	NA	NA	NO	Assignation lvl-2	Microperforates	Globigerinita	uvula	Ia	I	a	*	Partial	Complete	Complete	Complete	Complete	Partial	NA	NA	NA	NA	NA
KM193374	Morard R, Darling KF, Mahé F, Audic S, Ujiié Y, Weiner AKM, et al. PFR2 : a curated database of planktonic foraminifera 18S ribosomal DNA as a resource for studies of plankton ecology, biogeography and evolution. Mol Ecol Resour. 2015;15: 1472–1485. doi:10.1111/1755-0998.12410	Darling KF, Kroon D, Wade CM, Leigh J (1996) Molecular Phylogeny of the planktic foraminifera. Journal of foraminiferal research, 26, 324–330; Darling KF, Wade CM, Kroon D, Brown AJL (1997) Planktic foraminiferal molecular evolution and their polyphyletic origins from benthic taxa. Marine Micropaleontology, 30, 251–266.	NA524	DS	*	Charles Darwin, CD159	*	North Atlantic	North Atlantic	58.3833	-45.55	2004-07-20	*	Globigerinita uvula	Microperforates	Globigerinita	uvula	NA	NA	NA	NO	Assignation lvl-2	Microperforates	Globigerinita	uvula	Ia	I	a	*	Partial	Complete	Complete	Complete	Complete	Partial	NA	NA	NA	NA	NA
KM193375	Morard R, Darling KF, Mahé F, Audic S, Ujiié Y, Weiner AKM, et al. PFR2 : a curated database of planktonic foraminifera 18S ribosomal DNA as a resource for studies of plankton ecology, biogeography and evolution. Mol Ecol Resour. 2015;15: 1472–1485. doi:10.1111/1755-0998.12410	Darling KF, Kroon D, Wade CM, Leigh J (1996) Molecular Phylogeny of the planktic foraminifera. Journal of foraminiferal research, 26, 324–330; Darling KF, Wade CM, Kroon D, Brown AJL (1997) Planktic foraminiferal molecular evolution and their polyphyletic origins from benthic taxa. Marine Micropaleontology, 30, 251–266.	NA748	DS	*	Charles Darwin, CD159	*	North Atlantic	North Atlantic	52.3333	-49.9333	2004-07-27	*	Globigerinita uvula	Microperforates	Globigerinita	uvula	NA	NA	NA	NO	Assignation lvl-2	Microperforates	Globigerinita	uvula	Ia	I	a	*	Partial	Complete	Complete	Complete	Complete	Partial	NA	NA	NA	NA	NA
KM193376	Morard R, Darling KF, Mahé F, Audic S, Ujiié Y, Weiner AKM, et al. PFR2 : a curated database of planktonic foraminifera 18S ribosomal DNA as a resource for studies of plankton ecology, biogeography and evolution. Mol Ecol Resour. 2015;15: 1472–1485. doi:10.1111/1755-0998.12410	Darling KF, Kroon D, Wade CM, Leigh J (1996) Molecular Phylogeny of the planktic foraminifera. Journal of foraminiferal research, 26, 324–330; Darling KF, Wade CM, Kroon D, Brown AJL (1997) Planktic foraminiferal molecular evolution and their polyphyletic origins from benthic taxa. Marine Micropaleontology, 30, 251–266.	NS162	DS	*	Polarstern, Arktis XV/1-2	*	Norwegian Sea	North Atlantic	75.7555	5.7185	1999-06-29	6	Globigerinita uvula	Microperforates	Globigerinita	uvula	NA	NA	NA	NO	Assignation lvl-2	Microperforates	Globigerinita	uvula	Ia	I	a	*	Partial	Complete	Complete	Complete	Complete	Partial	NA	NA	NA	NA	NA
KM193379	Morard R, Darling KF, Mahé F, Audic S, Ujiié Y, Weiner AKM, et al. PFR2 : a curated database of planktonic foraminifera 18S ribosomal DNA as a resource for studies of plankton ecology, biogeography and evolution. Mol Ecol Resour. 2015;15: 1472–1485. doi:10.1111/1755-0998.12410	Darling KF, Kroon D, Wade CM, Leigh J (1996) Molecular Phylogeny of the planktic foraminifera. Journal of foraminiferal research, 26, 324–330; Darling KF, Wade CM, Kroon D, Brown AJL (1997) Planktic foraminiferal molecular evolution and their polyphyletic origins from benthic taxa. Marine Micropaleontology, 30, 251–266.	NA577	DS	*	Charles Darwin, CD159	*	North Atlantic	North Atlantic	57.5667	-48.4333	2004-07-23	*	Globigerinita uvula	Microperforates	Globigerinita	uvula	NA	NA	NA	NO	Assignation lvl-2	Microperforates	Globigerinita	uvula	Ia	I	a	*	Partial	Complete	Complete	Complete	Complete	Partial	NA	NA	NA	NA	NA
KM193380	Morard R, Darling KF, Mahé F, Audic S, Ujiié Y, Weiner AKM, et al. PFR2 : a curated database of planktonic foraminifera 18S ribosomal DNA as a resource for studies of plankton ecology, biogeography and evolution. Mol Ecol Resour. 2015;15: 1472–1485. doi:10.1111/1755-0998.12410	Darling KF, Kroon D, Wade CM, Leigh J (1996) Molecular Phylogeny of the planktic foraminifera. Journal of foraminiferal research, 26, 324–330; Darling KF, Wade CM, Kroon D, Brown AJL (1997) Planktic foraminiferal molecular evolution and their polyphyletic origins from benthic taxa. Marine Micropaleontology, 30, 251–266.	NA656	DS	*	Charles Darwin, CD159	*	North Atlantic	North Atlantic	56.4333	-52.5	2004-07-24	*	Globigerinita uvula	Microperforates	Globigerinita	uvula	NA	NA	NA	NO	Assignation lvl-2	Microperforates	Globigerinita	uvula	Ia	I	a	*	Partial	Complete	Complete	Complete	Complete	Partial	NA	NA	NA	NA	NA
KM193383	Morard R, Darling KF, Mahé F, Audic S, Ujiié Y, Weiner AKM, et al. PFR2 : a curated database of planktonic foraminifera 18S ribosomal DNA as a resource for studies of plankton ecology, biogeography and evolution. Mol Ecol Resour. 2015;15: 1472–1485. doi:10.1111/1755-0998.12410	Darling KF, Kroon D, Wade CM, Leigh J (1996) Molecular Phylogeny of the planktic foraminifera. Journal of foraminiferal research, 26, 324–330; Darling KF, Wade CM, Kroon D, Brown AJL (1997) Planktic foraminiferal molecular evolution and their polyphyletic origins from benthic taxa. Marine Micropaleontology, 30, 251–266.	NA421	DS	*	Charles Darwin, CD159	*	North Atlantic	North Atlantic	60.1667	-39.1167	2004-07-17	*	Globigerinita uvula	Microperforates	Globigerinita	uvula	NA	NA	NA	NO	Assignation lvl-2	Microperforates	Globigerinita	uvula	Ia	I	a	*	Partial	Complete	Complete	Complete	Complete	Partial	NA	NA	NA	NA	NA
KM193388	Morard R, Darling KF, Mahé F, Audic S, Ujiié Y, Weiner AKM, et al. PFR2 : a curated database of planktonic foraminifera 18S ribosomal DNA as a resource for studies of plankton ecology, biogeography and evolution. Mol Ecol Resour. 2015;15: 1472–1485. doi:10.1111/1755-0998.12410	Darling KF, Kroon D, Wade CM, Leigh J (1996) Molecular Phylogeny of the planktic foraminifera. Journal of foraminiferal research, 26, 324–330; Darling KF, Wade CM, Kroon D, Brown AJL (1997) Planktic foraminiferal molecular evolution and their polyphyletic origins from benthic taxa. Marine Micropaleontology, 30, 251–266.	NA751	DS	*	Charles Darwin, CD159	*	North Atlantic	North Atlantic	52.3333	-49.9333	2004-07-27	*	Globigerinita uvula	Microperforates	Globigerinita	uvula	NA	NA	NA	NO	Assignation lvl-2	Microperforates	Globigerinita	uvula	Ia	I	a	*	NA	Partial	Complete	Complete	Complete	Complete	Partial	NA	NA	NA	NA
KM193390	Morard R, Darling KF, Mahé F, Audic S, Ujiié Y, Weiner AKM, et al. PFR2 : a curated database of planktonic foraminifera 18S ribosomal DNA as a resource for studies of plankton ecology, biogeography and evolution. Mol Ecol Resour. 2015;15: 1472–1485. doi:10.1111/1755-0998.12410	Darling KF, Kroon D, Wade CM, Leigh J (1996) Molecular Phylogeny of the planktic foraminifera. Journal of foraminiferal research, 26, 324–330; Darling KF, Wade CM, Kroon D, Brown AJL (1997) Planktic foraminiferal molecular evolution and their polyphyletic origins from benthic taxa. Marine Micropaleontology, 30, 251–266.	NA300	DS	*	Charles Darwin, CD159	*	North Atlantic	North Atlantic	58.6	-32.8333	2004-07-13	*	Globigerinita uvula	Microperforates	Globigerinita	uvula	NA	NA	NA	NO	Assignation lvl-2	Microperforates	Globigerinita	uvula	Ia	I	a	*	Partial	Complete	Complete	Complete	Complete	Partial	NA	NA	NA	NA	NA
KM193392	Morard R, Darling KF, Mahé F, Audic S, Ujiié Y, Weiner AKM, et al. PFR2 : a curated database of planktonic foraminifera 18S ribosomal DNA as a resource for studies of plankton ecology, biogeography and evolution. Mol Ecol Resour. 2015;15: 1472–1485. doi:10.1111/1755-0998.12410	Darling KF, Kroon D, Wade CM, Leigh J (1996) Molecular Phylogeny of the planktic foraminifera. Journal of foraminiferal research, 26, 324–330; Darling KF, Wade CM, Kroon D, Brown AJL (1997) Planktic foraminiferal molecular evolution and their polyphyletic origins from benthic taxa. Marine Micropaleontology, 30, 251–266.	NA356	DS	*	Charles Darwin, CD159	*	North Atlantic	North Atlantic	59	-32.8333	2004-07-15	*	Globigerinita uvula	Microperforates	Globigerinita	uvula	NA	NA	NA	NO	Assignation lvl-2	Microperforates	Globigerinita	uvula	Ia	I	a	*	Partial	Complete	Complete	Complete	Complete	Partial	NA	NA	NA	NA	NA
KM193394	Morard R, Darling KF, Mahé F, Audic S, Ujiié Y, Weiner AKM, et al. PFR2 : a curated database of planktonic foraminifera 18S ribosomal DNA as a resource for studies of plankton ecology, biogeography and evolution. Mol Ecol Resour. 2015;15: 1472–1485. doi:10.1111/1755-0998.12410	Darling KF, Kroon D, Wade CM, Leigh J (1996) Molecular Phylogeny of the planktic foraminifera. Journal of foraminiferal research, 26, 324–330; Darling KF, Wade CM, Kroon D, Brown AJL (1997) Planktic foraminiferal molecular evolution and their polyphyletic origins from benthic taxa. Marine Micropaleontology, 30, 251–266.	NA210	DS	*	Charles Darwin, CD159	*	North Atlantic	North Atlantic	57.7333	-26.75	2004-07-11	*	Globigerinita uvula	Microperforates	Globigerinita	uvula	NA	NA	NA	NO	Assignation lvl-2	Microperforates	Globigerinita	uvula	Ia	I	a	*	Partial	Complete	Complete	Complete	Complete	Partial	NA	NA	NA	NA	NA
KM193395	Morard R, Darling KF, Mahé F, Audic S, Ujiié Y, Weiner AKM, et al. PFR2 : a curated database of planktonic foraminifera 18S ribosomal DNA as a resource for studies of plankton ecology, biogeography and evolution. Mol Ecol Resour. 2015;15: 1472–1485. doi:10.1111/1755-0998.12410	Darling KF, Kroon D, Wade CM, Leigh J (1996) Molecular Phylogeny of the planktic foraminifera. Journal of foraminiferal research, 26, 324–330; Darling KF, Wade CM, Kroon D, Brown AJL (1997) Planktic foraminiferal molecular evolution and their polyphyletic origins from benthic taxa. Marine Micropaleontology, 30, 251–266.	NA269	DS	*	Charles Darwin, CD159	*	North Atlantic	North Atlantic	57.7	-28.7	2004-07-13	*	Globigerinita uvula	Microperforates	Globigerinita	uvula	NA	NA	NA	NO	Assignation lvl-2	Microperforates	Globigerinita	uvula	Ia	I	a	*	Partial	Complete	Complete	Complete	Complete	Partial	NA	NA	NA	NA	NA
KM193396	Morard R, Darling KF, Mahé F, Audic S, Ujiié Y, Weiner AKM, et al. PFR2 : a curated database of planktonic foraminifera 18S ribosomal DNA as a resource for studies of plankton ecology, biogeography and evolution. Mol Ecol Resour. 2015;15: 1472–1485. doi:10.1111/1755-0998.12410	Darling KF, Kroon D, Wade CM, Leigh J (1996) Molecular Phylogeny of the planktic foraminifera. Journal of foraminiferal research, 26, 324–330; Darling KF, Wade CM, Kroon D, Brown AJL (1997) Planktic foraminiferal molecular evolution and their polyphyletic origins from benthic taxa. Marine Micropaleontology, 30, 251–266.	NA508	DS	*	Charles Darwin, CD159	*	North Atlantic	North Atlantic	58.7167	-44.4167	2004-07-19	*	Globigerinita uvula	Microperforates	Globigerinita	uvula	NA	NA	NA	NO	Assignation lvl-2	Microperforates	Globigerinita	uvula	Ia	I	a	*	Partial	Complete	Complete	Complete	Complete	Partial	NA	NA	NA	NA	NA
KM193397	Morard R, Darling KF, Mahé F, Audic S, Ujiié Y, Weiner AKM, et al. PFR2 : a curated database of planktonic foraminifera 18S ribosomal DNA as a resource for studies of plankton ecology, biogeography and evolution. Mol Ecol Resour. 2015;15: 1472–1485. doi:10.1111/1755-0998.12410	Darling KF, Kroon D, Wade CM, Leigh J (1996) Molecular Phylogeny of the planktic foraminifera. Journal of foraminiferal research, 26, 324–330; Darling KF, Wade CM, Kroon D, Brown AJL (1997) Planktic foraminiferal molecular evolution and their polyphyletic origins from benthic taxa. Marine Micropaleontology, 30, 251–266.	NA596	DS	*	Charles Darwin, CD159	*	North Atlantic	North Atlantic	57.5667	-48.4333	2004-07-23	*	Globigerinita uvula	Microperforates	Globigerinita	uvula	NA	NA	NA	NO	Assignation lvl-2	Microperforates	Globigerinita	uvula	Ia	I	a	*	Partial	Complete	Complete	Complete	Complete	Partial	NA	NA	NA	NA	NA
KM193398	Morard R, Darling KF, Mahé F, Audic S, Ujiié Y, Weiner AKM, et al. PFR2 : a curated database of planktonic foraminifera 18S ribosomal DNA as a resource for studies of plankton ecology, biogeography and evolution. Mol Ecol Resour. 2015;15: 1472–1485. doi:10.1111/1755-0998.12410	Darling KF, Kroon D, Wade CM, Leigh J (1996) Molecular Phylogeny of the planktic foraminifera. Journal of foraminiferal research, 26, 324–330; Darling KF, Wade CM, Kroon D, Brown AJL (1997) Planktic foraminiferal molecular evolution and their polyphyletic origins from benthic taxa. Marine Micropaleontology, 30, 251–266.	NA612	DS	*	Charles Darwin, CD159	*	North Atlantic	North Atlantic	57.45	-49	2004-07-24	*	Globigerinita uvula	Microperforates	Globigerinita	uvula	NA	NA	NA	NO	Assignation lvl-2	Microperforates	Globigerinita	uvula	Ia	I	a	*	Partial	Complete	Complete	Complete	Complete	Partial	NA	NA	NA	NA	NA
KM193399	Morard R, Darling KF, Mahé F, Audic S, Ujiié Y, Weiner AKM, et al. PFR2 : a curated database of planktonic foraminifera 18S ribosomal DNA as a resource for studies of plankton ecology, biogeography and evolution. Mol Ecol Resour. 2015;15: 1472–1485. doi:10.1111/1755-0998.12410	Darling KF, Kroon D, Wade CM, Leigh J (1996) Molecular Phylogeny of the planktic foraminifera. Journal of foraminiferal research, 26, 324–330; Darling KF, Wade CM, Kroon D, Brown AJL (1997) Planktic foraminiferal molecular evolution and their polyphyletic origins from benthic taxa. Marine Micropaleontology, 30, 251–266.	NA624	DS	*	Charles Darwin, CD159	*	North Atlantic	North Atlantic	57.45	-49	2004-07-24	*	Globigerinita uvula	Microperforates	Globigerinita	uvula	NA	NA	NA	NO	Assignation lvl-2	Microperforates	Globigerinita	uvula	Ia	I	a	*	Partial	Complete	Complete	Complete	Complete	Partial	NA	NA	NA	NA	NA
KM193400	Morard R, Darling KF, Mahé F, Audic S, Ujiié Y, Weiner AKM, et al. PFR2 : a curated database of planktonic foraminifera 18S ribosomal DNA as a resource for studies of plankton ecology, biogeography and evolution. Mol Ecol Resour. 2015;15: 1472–1485. doi:10.1111/1755-0998.12410	Darling KF, Kroon D, Wade CM, Leigh J (1996) Molecular Phylogeny of the planktic foraminifera. Journal of foraminiferal research, 26, 324–330; Darling KF, Wade CM, Kroon D, Brown AJL (1997) Planktic foraminiferal molecular evolution and their polyphyletic origins from benthic taxa. Marine Micropaleontology, 30, 251–266.	NA642	DS	*	Charles Darwin, CD159	*	North Atlantic	North Atlantic	56.4333	-52.5	2004-07-24	*	Globigerinita uvula	Microperforates	Globigerinita	uvula	NA	NA	NA	NO	Assignation lvl-2	Microperforates	Globigerinita	uvula	Ia	I	a	*	Partial	Complete	Complete	Complete	Complete	Partial	NA	NA	NA	NA	NA
KM193401	Morard R, Darling KF, Mahé F, Audic S, Ujiié Y, Weiner AKM, et al. PFR2 : a curated database of planktonic foraminifera 18S ribosomal DNA as a resource for studies of plankton ecology, biogeography and evolution. Mol Ecol Resour. 2015;15: 1472–1485. doi:10.1111/1755-0998.12410	Darling KF, Kroon D, Wade CM, Leigh J (1996) Molecular Phylogeny of the planktic foraminifera. Journal of foraminiferal research, 26, 324–330; Darling KF, Wade CM, Kroon D, Brown AJL (1997) Planktic foraminiferal molecular evolution and their polyphyletic origins from benthic taxa. Marine Micropaleontology, 30, 251–266.	NA658	DS	*	Charles Darwin, CD159	*	North Atlantic	North Atlantic	56.4333	-52.5	2004-07-24	*	Globigerinita uvula	Microperforates	Globigerinita	uvula	NA	NA	NA	NO	Assignation lvl-2	Microperforates	Globigerinita	uvula	Ia	I	a	*	Partial	Complete	Complete	Complete	Complete	Partial	NA	NA	NA	NA	NA
KM193402	Morard R, Darling KF, Mahé F, Audic S, Ujiié Y, Weiner AKM, et al. PFR2 : a curated database of planktonic foraminifera 18S ribosomal DNA as a resource for studies of plankton ecology, biogeography and evolution. Mol Ecol Resour. 2015;15: 1472–1485. doi:10.1111/1755-0998.12410	Darling KF, Kroon D, Wade CM, Leigh J (1996) Molecular Phylogeny of the planktic foraminifera. Journal of foraminiferal research, 26, 324–330; Darling KF, Wade CM, Kroon D, Brown AJL (1997) Planktic foraminiferal molecular evolution and their polyphyletic origins from benthic taxa. Marine Micropaleontology, 30, 251–266.	NA662	DS	*	Charles Darwin, CD159	*	North Atlantic	North Atlantic	54.4667	-52.4333	2004-07-25	*	Globigerinita uvula	Microperforates	Globigerinita	uvula	NA	NA	NA	NO	Assignation lvl-2	Microperforates	Globigerinita	uvula	Ia	I	a	*	Partial	Complete	Complete	Complete	Complete	Partial	NA	NA	NA	NA	NA
KM193403	Morard R, Darling KF, Mahé F, Audic S, Ujiié Y, Weiner AKM, et al. PFR2 : a curated database of planktonic foraminifera 18S ribosomal DNA as a resource for studies of plankton ecology, biogeography and evolution. Mol Ecol Resour. 2015;15: 1472–1485. doi:10.1111/1755-0998.12410	Darling KF, Kroon D, Wade CM, Leigh J (1996) Molecular Phylogeny of the planktic foraminifera. Journal of foraminiferal research, 26, 324–330; Darling KF, Wade CM, Kroon D, Brown AJL (1997) Planktic foraminiferal molecular evolution and their polyphyletic origins from benthic taxa. Marine Micropaleontology, 30, 251–266.	NA686	DS	*	Charles Darwin, CD159	*	North Atlantic	North Atlantic	54.5833	-51.2667	2004-07-26	*	Globigerinita uvula	Microperforates	Globigerinita	uvula	NA	NA	NA	NO	Assignation lvl-2	Microperforates	Globigerinita	uvula	Ia	I	a	*	Partial	Complete	Complete	Complete	Complete	Partial	NA	NA	NA	NA	NA
KM193405	Morard R, Darling KF, Mahé F, Audic S, Ujiié Y, Weiner AKM, et al. PFR2 : a curated database of planktonic foraminifera 18S ribosomal DNA as a resource for studies of plankton ecology, biogeography and evolution. Mol Ecol Resour. 2015;15: 1472–1485. doi:10.1111/1755-0998.12410	Darling KF, Kroon D, Wade CM, Leigh J (1996) Molecular Phylogeny of the planktic foraminifera. Journal of foraminiferal research, 26, 324–330; Darling KF, Wade CM, Kroon D, Brown AJL (1997) Planktic foraminiferal molecular evolution and their polyphyletic origins from benthic taxa. Marine Micropaleontology, 30, 251–266.	OM226	DS	*	Meteor, M74-1b	*	Oman Margin	Indian Ocean	18.0005	59.004	2007-09-23	40-60	Globigerinita glutinata	Microperforates	Globigerinita	glutinata	NA	NA	NA	NO	Assignation lvl-3	Microperforates	Globigerinita	glutinata	IIa6	II	a	6	Partial	Complete	Complete	Complete	Complete	Complete	Partial	NA	NA	NA	NA
KM193408	Morard R, Darling KF, Mahé F, Audic S, Ujiié Y, Weiner AKM, et al. PFR2 : a curated database of planktonic foraminifera 18S ribosomal DNA as a resource for studies of plankton ecology, biogeography and evolution. Mol Ecol Resour. 2015;15: 1472–1485. doi:10.1111/1755-0998.12410	Darling KF, Kroon D, Wade CM, Leigh J (1996) Molecular Phylogeny of the planktic foraminifera. Journal of foraminiferal research, 26, 324–330; Darling KF, Wade CM, Kroon D, Brown AJL (1997) Planktic foraminiferal molecular evolution and their polyphyletic origins from benthic taxa. Marine Micropaleontology, 30, 251–266.	GL65	DS	*	Pelagia, 64PE304	*	Indian Ocean	Indian Ocean	-8.96292	39.7298	2009-03-02	*	Candeina nitida	Microperforates	Candeina	nitida	NA	NA	NA	NO	Assignation lvl-2	Microperforates	Candeina	nitida	Ia	I	a	*	Partial	Complete	Complete	Complete	Complete	Complete	Partial	NA	NA	NA	NA
KM193411	Morard R, Darling KF, Mahé F, Audic S, Ujiié Y, Weiner AKM, et al. PFR2 : a curated database of planktonic foraminifera 18S ribosomal DNA as a resource for studies of plankton ecology, biogeography and evolution. Mol Ecol Resour. 2015;15: 1472–1485. doi:10.1111/1755-0998.12410	Darling KF, Kroon D, Wade CM, Leigh J (1996) Molecular Phylogeny of the planktic foraminifera. Journal of foraminiferal research, 26, 324–330; Darling KF, Wade CM, Kroon D, Brown AJL (1997) Planktic foraminiferal molecular evolution and their polyphyletic origins from benthic taxa. Marine Micropaleontology, 30, 251–266.	NA625	DS	*	Charles Darwin, CD159	*	North Atlantic	North Atlantic	57.45	-49	2004-07-24	*	Globigerinita uvula	Microperforates	Globigerinita	uvula	NA	NA	NA	NO	Assignation lvl-2	Microperforates	Globigerinita	uvula	Ia	I	a	*	Partial	Complete	Complete	Complete	Complete	Partial	NA	NA	NA	NA	NA
KM193416	Morard R, Darling KF, Mahé F, Audic S, Ujiié Y, Weiner AKM, et al. PFR2 : a curated database of planktonic foraminifera 18S ribosomal DNA as a resource for studies of plankton ecology, biogeography and evolution. Mol Ecol Resour. 2015;15: 1472–1485. doi:10.1111/1755-0998.12410	Darling KF, Kroon D, Wade CM, Leigh J (1996) Molecular Phylogeny of the planktic foraminifera. Journal of foraminiferal research, 26, 324–330; Darling KF, Wade CM, Kroon D, Brown AJL (1997) Planktic foraminiferal molecular evolution and their polyphyletic origins from benthic taxa. Marine Micropaleontology, 30, 251–266.	NA758	DS	*	Charles Darwin, CD159	*	North Atlantic	North Atlantic	52.3333	-49.9333	2004-07-27	*	Globigerinita uvula	Microperforates	Globigerinita	uvula	NA	NA	NA	NO	Assignation lvl-2	Microperforates	Globigerinita	uvula	Ia	I	a	*	NA	Partial	Complete	Complete	Complete	Complete	Partial	NA	NA	NA	NA
KM193423	Morard R, Darling KF, Mahé F, Audic S, Ujiié Y, Weiner AKM, et al. PFR2 : a curated database of planktonic foraminifera 18S ribosomal DNA as a resource for studies of plankton ecology, biogeography and evolution. Mol Ecol Resour. 2015;15: 1472–1485. doi:10.1111/1755-0998.12410	Darling KF, Kroon D, Wade CM, Leigh J (1996) Molecular Phylogeny of the planktic foraminifera. Journal of foraminiferal research, 26, 324–330; Darling KF, Wade CM, Kroon D, Brown AJL (1997) Planktic foraminiferal molecular evolution and their polyphyletic origins from benthic taxa. Marine Micropaleontology, 30, 251–266.	OM298	DS	*	Meteor, M74-1b	*	Oman Margin	Indian Ocean	16.4333	61.2498	2007-09-24	200-300	Globigerinita glutinata	Microperforates	Globigerinita	glutinata	NA	NA	NA	NO	phylogenetic placement	Microperforates	Globigerinita	glutinata	*	*	*	*	Partial	Complete	Complete	Complete	Complete	Complete	Partial	NA	NA	NA	NA
KM193425	Morard R, Darling KF, Mahé F, Audic S, Ujiié Y, Weiner AKM, et al. PFR2 : a curated database of planktonic foraminifera 18S ribosomal DNA as a resource for studies of plankton ecology, biogeography and evolution. Mol Ecol Resour. 2015;15: 1472–1485. doi:10.1111/1755-0998.12410	Darling KF, Kroon D, Wade CM, Leigh J (1996) Molecular Phylogeny of the planktic foraminifera. Journal of foraminiferal research, 26, 324–330; Darling KF, Wade CM, Kroon D, Brown AJL (1997) Planktic foraminiferal molecular evolution and their polyphyletic origins from benthic taxa. Marine Micropaleontology, 30, 251–266.	NA557	DS	*	Charles Darwin, CD159	*	North Atlantic	North Atlantic	58.2333	-46.9833	2004-07-22	*	Globigerinita uvula	Microperforates	Globigerinita	uvula	NA	NA	NA	NO	Assignation lvl-2	Microperforates	Globigerinita	uvula	Ia	I	a	*	Partial	Complete	Complete	Complete	Complete	Complete	Partial	NA	NA	NA	NA
KM193433	Morard R, Darling KF, Mahé F, Audic S, Ujiié Y, Weiner AKM, et al. PFR2 : a curated database of planktonic foraminifera 18S ribosomal DNA as a resource for studies of plankton ecology, biogeography and evolution. Mol Ecol Resour. 2015;15: 1472–1485. doi:10.1111/1755-0998.12410	Darling KF, Kroon D, Wade CM, Leigh J (1996) Molecular Phylogeny of the planktic foraminifera. Journal of foraminiferal research, 26, 324–330; Darling KF, Wade CM, Kroon D, Brown AJL (1997) Planktic foraminiferal molecular evolution and their polyphyletic origins from benthic taxa. Marine Micropaleontology, 30, 251–266.	NS30	DS	*	Polarstern, Arktis XV/1-2	*	Norwegian Sea	North Atlantic	63.6987	4.29333	1999-06-26	6	Globigerinita uvula	Microperforates	Globigerinita	uvula	NA	NA	NA	NO	Assignation lvl-2	Microperforates	Globigerinita	uvula	Ia	I	a	*	Partial	Complete	Complete	Complete	Complete	Partial	NA	NA	NA	NA	NA
KM193437	Morard R, Darling KF, Mahé F, Audic S, Ujiié Y, Weiner AKM, et al. PFR2 : a curated database of planktonic foraminifera 18S ribosomal DNA as a resource for studies of plankton ecology, biogeography and evolution. Mol Ecol Resour. 2015;15: 1472–1485. doi:10.1111/1755-0998.12410	Darling KF, Kroon D, Wade CM, Leigh J (1996) Molecular Phylogeny of the planktic foraminifera. Journal of foraminiferal research, 26, 324–330; Darling KF, Wade CM, Kroon D, Brown AJL (1997) Planktic foraminiferal molecular evolution and their polyphyletic origins from benthic taxa. Marine Micropaleontology, 30, 251–266.	NS73	DS	*	Polarstern, Arktis XV/1-2	*	Norwegian Sea	North Atlantic	68.2197	4.02999	1999-06-27	6	Globigerinita uvula	Microperforates	Globigerinita	uvula	NA	NA	NA	NO	Assignation lvl-2	Microperforates	Globigerinita	uvula	Ia	I	a	*	Partial	Complete	Complete	Complete	Complete	Partial	NA	NA	NA	NA	NA
KM193450	Morard R, Darling KF, Mahé F, Audic S, Ujiié Y, Weiner AKM, et al. PFR2 : a curated database of planktonic foraminifera 18S ribosomal DNA as a resource for studies of plankton ecology, biogeography and evolution. Mol Ecol Resour. 2015;15: 1472–1485. doi:10.1111/1755-0998.12410	Darling KF, Kroon D, Wade CM, Leigh J (1996) Molecular Phylogeny of the planktic foraminifera. Journal of foraminiferal research, 26, 324–330; Darling KF, Wade CM, Kroon D, Brown AJL (1997) Planktic foraminiferal molecular evolution and their polyphyletic origins from benthic taxa. Marine Micropaleontology, 30, 251–266.	NA768	DS	*	Charles Darwin, CD159	*	North Atlantic	North Atlantic	52.3333	-49.9333	2004-07-27	*	Globigerinita uvula	Microperforates	Globigerinita	uvula	NA	NA	NA	NO	Assignation lvl-2	Microperforates	Globigerinita	uvula	Ia	I	a	*	Partial	Complete	Complete	Complete	Complete	Complete	Partial	NA	NA	NA	NA
KM193453	Morard R, Darling KF, Mahé F, Audic S, Ujiié Y, Weiner AKM, et al. PFR2 : a curated database of planktonic foraminifera 18S ribosomal DNA as a resource for studies of plankton ecology, biogeography and evolution. Mol Ecol Resour. 2015;15: 1472–1485. doi:10.1111/1755-0998.12410	Darling KF, Kroon D, Wade CM, Leigh J (1996) Molecular Phylogeny of the planktic foraminifera. Journal of foraminiferal research, 26, 324–330; Darling KF, Wade CM, Kroon D, Brown AJL (1997) Planktic foraminiferal molecular evolution and their polyphyletic origins from benthic taxa. Marine Micropaleontology, 30, 251–266.	NA560	DS	*	Charles Darwin, CD159	*	North Atlantic	North Atlantic	58.2333	-46.9833	2004-07-22	*	Globigerinita uvula	Microperforates	Globigerinita	uvula	NA	NA	NA	NO	Assignation lvl-2	Microperforates	Globigerinita	uvula	Ia	I	a	*	Partial	Complete	Complete	Complete	Complete	Complete	Partial	NA	NA	NA	NA
KM193461	Morard R, Darling KF, Mahé F, Audic S, Ujiié Y, Weiner AKM, et al. PFR2 : a curated database of planktonic foraminifera 18S ribosomal DNA as a resource for studies of plankton ecology, biogeography and evolution. Mol Ecol Resour. 2015;15: 1472–1485. doi:10.1111/1755-0998.12410	Darling KF, Kroon D, Wade CM, Leigh J (1996) Molecular Phylogeny of the planktic foraminifera. Journal of foraminiferal research, 26, 324–330; Darling KF, Wade CM, Kroon D, Brown AJL (1997) Planktic foraminiferal molecular evolution and their polyphyletic origins from benthic taxa. Marine Micropaleontology, 30, 251–266.	NP356	DS	*	Sir Wilfried Laurier, CCGS	*	North Pacific	North Pacific	54.3508	-165.876	2002-07-11	*	Globigerinita glutinata	Microperforates	Globigerinita	glutinata	NA	NA	NA	NO	phylogenetic placement	Microperforates	Globigerinita	glutinata	*	*	*	*	Partial	Complete	Complete	Complete	Complete	Complete	Partial	NA	NA	NA	NA
KM193463	Morard R, Darling KF, Mahé F, Audic S, Ujiié Y, Weiner AKM, et al. PFR2 : a curated database of planktonic foraminifera 18S ribosomal DNA as a resource for studies of plankton ecology, biogeography and evolution. Mol Ecol Resour. 2015;15: 1472–1485. doi:10.1111/1755-0998.12410	Darling KF, Kroon D, Wade CM, Leigh J (1996) Molecular Phylogeny of the planktic foraminifera. Journal of foraminiferal research, 26, 324–330; Darling KF, Wade CM, Kroon D, Brown AJL (1997) Planktic foraminiferal molecular evolution and their polyphyletic origins from benthic taxa. Marine Micropaleontology, 30, 251–266.	AN601	DS	*	James Clark Ross, JR 48	*	Southern Ocean	South Atlantic	-52.64	-56.03	2000-03-25	6	Globigerinita glutinata	Microperforates	Globigerinita	glutinata	NA	NA	NA	NO	phylogenetic placement	Microperforates	Globigerinita	glutinata	*	*	*	*	Partial	Complete	Complete	Complete	Complete	Complete	Partial	NA	NA	NA	NA
KM193465	Morard R, Darling KF, Mahé F, Audic S, Ujiié Y, Weiner AKM, et al. PFR2 : a curated database of planktonic foraminifera 18S ribosomal DNA as a resource for studies of plankton ecology, biogeography and evolution. Mol Ecol Resour. 2015;15: 1472–1485. doi:10.1111/1755-0998.12410	Darling KF, Kroon D, Wade CM, Leigh J (1996) Molecular Phylogeny of the planktic foraminifera. Journal of foraminiferal research, 26, 324–330; Darling KF, Wade CM, Kroon D, Brown AJL (1997) Planktic foraminiferal molecular evolution and their polyphyletic origins from benthic taxa. Marine Micropaleontology, 30, 251–266.	NP299	DS	*	Sir Wilfried Laurier, CCGS	*	North Pacific	North Pacific	54.6983	-157.58	2002-07-10	*	Globigerinita glutinata	Microperforates	Globigerinita	glutinata	NA	NA	NA	NO	phylogenetic placement	Microperforates	Globigerinita	glutinata	*	*	*	*	Partial	Complete	Complete	Complete	Complete	Complete	Partial	NA	NA	NA	NA
KM193467	Morard R, Darling KF, Mahé F, Audic S, Ujiié Y, Weiner AKM, et al. PFR2 : a curated database of planktonic foraminifera 18S ribosomal DNA as a resource for studies of plankton ecology, biogeography and evolution. Mol Ecol Resour. 2015;15: 1472–1485. doi:10.1111/1755-0998.12410	Darling KF, Kroon D, Wade CM, Leigh J (1996) Molecular Phylogeny of the planktic foraminifera. Journal of foraminiferal research, 26, 324–330; Darling KF, Wade CM, Kroon D, Brown AJL (1997) Planktic foraminiferal molecular evolution and their polyphyletic origins from benthic taxa. Marine Micropaleontology, 30, 251–266.	MC148	DS	*	Pelagia, 64PE304	*	Mozambique Channel	Indian Ocean	-9.82716	40.4907	2009-03-17	*	Globigerinita glutinata	Microperforates	Globigerinita	glutinata	NA	NA	NA	NO	Assignation lvl-3	Microperforates	Globigerinita	glutinata	IIa3	II	a	3	Partial	Complete	Complete	Complete	Complete	Complete	Partial	NA	NA	NA	NA
KM193478	Morard R, Darling KF, Mahé F, Audic S, Ujiié Y, Weiner AKM, et al. PFR2 : a curated database of planktonic foraminifera 18S ribosomal DNA as a resource for studies of plankton ecology, biogeography and evolution. Mol Ecol Resour. 2015;15: 1472–1485. doi:10.1111/1755-0998.12410	Darling KF, Kroon D, Wade CM, Leigh J (1996) Molecular Phylogeny of the planktic foraminifera. Journal of foraminiferal research, 26, 324–330; Darling KF, Wade CM, Kroon D, Brown AJL (1997) Planktic foraminiferal molecular evolution and their polyphyletic origins from benthic taxa. Marine Micropaleontology, 30, 251–266.	GL59	DS	*	Pelagia, 64PE304	*	Indian Ocean	Indian Ocean	-8.96292	39.7298	2009-03-02	*	Candeina nitida	Microperforates	Candeina	nitida	NA	NA	NA	NO	Assignation lvl-2	Microperforates	Candeina	nitida	Ia	I	a	*	Partial	Complete	Complete	Complete	Complete	Complete	Partial	NA	NA	NA	NA
KM193479	Morard R, Darling KF, Mahé F, Audic S, Ujiié Y, Weiner AKM, et al. PFR2 : a curated database of planktonic foraminifera 18S ribosomal DNA as a resource for studies of plankton ecology, biogeography and evolution. Mol Ecol Resour. 2015;15: 1472–1485. doi:10.1111/1755-0998.12410	Darling KF, Kroon D, Wade CM, Leigh J (1996) Molecular Phylogeny of the planktic foraminifera. Journal of foraminiferal research, 26, 324–330; Darling KF, Wade CM, Kroon D, Brown AJL (1997) Planktic foraminiferal molecular evolution and their polyphyletic origins from benthic taxa. Marine Micropaleontology, 30, 251–266.	NP173	DS	*	Sir Wilfried Laurier, CCGS	*	North Pacific	North Pacific	52.803	-141.776	2002-07-08	*	Globigerinita glutinata	Microperforates	Globigerinita	glutinata	NA	NA	NA	NO	phylogenetic placement	Microperforates	Globigerinita	glutinata	*	*	*	*	Partial	Complete	Complete	Complete	Complete	Complete	Partial	NA	NA	NA	NA
KM193480	Morard R, Darling KF, Mahé F, Audic S, Ujiié Y, Weiner AKM, et al. PFR2 : a curated database of planktonic foraminifera 18S ribosomal DNA as a resource for studies of plankton ecology, biogeography and evolution. Mol Ecol Resour. 2015;15: 1472–1485. doi:10.1111/1755-0998.12410	Darling KF, Kroon D, Wade CM, Leigh J (1996) Molecular Phylogeny of the planktic foraminifera. Journal of foraminiferal research, 26, 324–330; Darling KF, Wade CM, Kroon D, Brown AJL (1997) Planktic foraminiferal molecular evolution and their polyphyletic origins from benthic taxa. Marine Micropaleontology, 30, 251–266.	NP353	DS	*	Sir Wilfried Laurier, CCGS	*	North Pacific	North Pacific	54.3508	-165.876	2002-07-11	*	Globigerinita glutinata	Microperforates	Globigerinita	glutinata	NA	NA	NA	NO	phylogenetic placement	Microperforates	Globigerinita	glutinata	*	*	*	*	Partial	Complete	Complete	Complete	Complete	Complete	Partial	NA	NA	NA	NA
KM193482	Morard R, Darling KF, Mahé F, Audic S, Ujiié Y, Weiner AKM, et al. PFR2 : a curated database of planktonic foraminifera 18S ribosomal DNA as a resource for studies of plankton ecology, biogeography and evolution. Mol Ecol Resour. 2015;15: 1472–1485. doi:10.1111/1755-0998.12410	Darling KF, Kroon D, Wade CM, Leigh J (1996) Molecular Phylogeny of the planktic foraminifera. Journal of foraminiferal research, 26, 324–330; Darling KF, Wade CM, Kroon D, Brown AJL (1997) Planktic foraminiferal molecular evolution and their polyphyletic origins from benthic taxa. Marine Micropaleontology, 30, 251–266.	NA343	DS	*	Charles Darwin, CD159	*	North Atlantic	North Atlantic	59	-32.8333	2004-07-15	*	Globigerinita uvula	Microperforates	Globigerinita	uvula	NA	NA	NA	NO	Assignation lvl-2	Microperforates	Globigerinita	uvula	Ia	I	a	*	Partial	Complete	Complete	Complete	Complete	Complete	Partial	NA	NA	NA	NA
KM193484	Morard R, Darling KF, Mahé F, Audic S, Ujiié Y, Weiner AKM, et al. PFR2 : a curated database of planktonic foraminifera 18S ribosomal DNA as a resource for studies of plankton ecology, biogeography and evolution. Mol Ecol Resour. 2015;15: 1472–1485. doi:10.1111/1755-0998.12410	Darling KF, Kroon D, Wade CM, Leigh J (1996) Molecular Phylogeny of the planktic foraminifera. Journal of foraminiferal research, 26, 324–330; Darling KF, Wade CM, Kroon D, Brown AJL (1997) Planktic foraminiferal molecular evolution and their polyphyletic origins from benthic taxa. Marine Micropaleontology, 30, 251–266.	AN582	DS	*	James Clark Ross, JR 48	*	Southern Ocean	South Atlantic	-53.35	-54.68	2000-03-24	6	Globigerinita glutinata	Microperforates	Globigerinita	glutinata	NA	NA	NA	NO	phylogenetic placement	Microperforates	Globigerinita	glutinata	*	*	*	*	Partial	Complete	Complete	Complete	Complete	Complete	Partial	NA	NA	NA	NA
KM193497	Morard R, Darling KF, Mahé F, Audic S, Ujiié Y, Weiner AKM, et al. PFR2 : a curated database of planktonic foraminifera 18S ribosomal DNA as a resource for studies of plankton ecology, biogeography and evolution. Mol Ecol Resour. 2015;15: 1472–1485. doi:10.1111/1755-0998.12410	Darling KF, Kroon D, Wade CM, Leigh J (1996) Molecular Phylogeny of the planktic foraminifera. Journal of foraminiferal research, 26, 324–330; Darling KF, Wade CM, Kroon D, Brown AJL (1997) Planktic foraminiferal molecular evolution and their polyphyletic origins from benthic taxa. Marine Micropaleontology, 30, 251–266.	AN248	DS	*	James Clark Ross, JR 48	*	Southern Ocean	South Atlantic	-61.23	-65.27	2000-02-29	6	Globigerinita glutinata	Microperforates	Globigerinita	glutinata	NA	NA	NA	NO	phylogenetic placement	Microperforates	Globigerinita	glutinata	*	*	*	*	Partial	Complete	Complete	Complete	Complete	Complete	Partial	NA	NA	NA	NA
KM193502	Morard R, Darling KF, Mahé F, Audic S, Ujiié Y, Weiner AKM, et al. PFR2 : a curated database of planktonic foraminifera 18S ribosomal DNA as a resource for studies of plankton ecology, biogeography and evolution. Mol Ecol Resour. 2015;15: 1472–1485. doi:10.1111/1755-0998.12410	Darling KF, Kroon D, Wade CM, Leigh J (1996) Molecular Phylogeny of the planktic foraminifera. Journal of foraminiferal research, 26, 324–330; Darling KF, Wade CM, Kroon D, Brown AJL (1997) Planktic foraminiferal molecular evolution and their polyphyletic origins from benthic taxa. Marine Micropaleontology, 30, 251–266.	AN552	DS	*	James Clark Ross, JR 48	*	Southern Ocean	South Atlantic	-53.13	-52.77	2000-03-24	6	Globigerinita glutinata	Microperforates	Globigerinita	glutinata	NA	NA	NA	NO	phylogenetic placement	Microperforates	Globigerinita	glutinata	*	*	*	*	Partial	Complete	Complete	Complete	Complete	Complete	Partial	NA	NA	NA	NA
KM193503	Morard R, Darling KF, Mahé F, Audic S, Ujiié Y, Weiner AKM, et al. PFR2 : a curated database of planktonic foraminifera 18S ribosomal DNA as a resource for studies of plankton ecology, biogeography and evolution. Mol Ecol Resour. 2015;15: 1472–1485. doi:10.1111/1755-0998.12410	Darling KF, Kroon D, Wade CM, Leigh J (1996) Molecular Phylogeny of the planktic foraminifera. Journal of foraminiferal research, 26, 324–330; Darling KF, Wade CM, Kroon D, Brown AJL (1997) Planktic foraminiferal molecular evolution and their polyphyletic origins from benthic taxa. Marine Micropaleontology, 30, 251–266.	NP316	DS	*	Sir Wilfried Laurier, CCGS	*	North Pacific	North Pacific	54.6983	-157.58	2002-07-10	*	Globigerinita glutinata	Microperforates	Globigerinita	glutinata	NA	NA	NA	NO	phylogenetic placement	Microperforates	Globigerinita	glutinata	*	*	*	*	Partial	Complete	Complete	Complete	Complete	Complete	Partial	NA	NA	NA	NA
KM193511	Morard R, Darling KF, Mahé F, Audic S, Ujiié Y, Weiner AKM, et al. PFR2 : a curated database of planktonic foraminifera 18S ribosomal DNA as a resource for studies of plankton ecology, biogeography and evolution. Mol Ecol Resour. 2015;15: 1472–1485. doi:10.1111/1755-0998.12410	Darling KF, Kroon D, Wade CM, Leigh J (1996) Molecular Phylogeny of the planktic foraminifera. Journal of foraminiferal research, 26, 324–330; Darling KF, Wade CM, Kroon D, Brown AJL (1997) Planktic foraminiferal molecular evolution and their polyphyletic origins from benthic taxa. Marine Micropaleontology, 30, 251–266.	NA377	DS	*	Charles Darwin, CD159	*	North Atlantic	North Atlantic	59.8333	-36.7	2004-07-16	*	Globigerinita uvula	Microperforates	Globigerinita	uvula	NA	NA	NA	NO	Assignation lvl-2	Microperforates	Globigerinita	uvula	Ia	I	a	*	Partial	Complete	Complete	Complete	Complete	Complete	Partial	NA	NA	NA	NA
KM193519	Morard R, Darling KF, Mahé F, Audic S, Ujiié Y, Weiner AKM, et al. PFR2 : a curated database of planktonic foraminifera 18S ribosomal DNA as a resource for studies of plankton ecology, biogeography and evolution. Mol Ecol Resour. 2015;15: 1472–1485. doi:10.1111/1755-0998.12410	Darling KF, Kroon D, Wade CM, Leigh J (1996) Molecular Phylogeny of the planktic foraminifera. Journal of foraminiferal research, 26, 324–330; Darling KF, Wade CM, Kroon D, Brown AJL (1997) Planktic foraminiferal molecular evolution and their polyphyletic origins from benthic taxa. Marine Micropaleontology, 30, 251–266.	AS80	DS	*	Charles Darwin, CD148	*	Arabian Sea	Indian Ocean	15.0111	65.0002	2003-07-05	*	Globigerinita glutinata	Microperforates	Globigerinita	glutinata	NA	NA	NA	NO	Assignation lvl-3	Microperforates	Globigerinita	glutinata	IIa3	II	a	3	Partial	Complete	Complete	Complete	Complete	Complete	Partial	NA	NA	NA	NA
KM193525	Morard R, Darling KF, Mahé F, Audic S, Ujiié Y, Weiner AKM, et al. PFR2 : a curated database of planktonic foraminifera 18S ribosomal DNA as a resource for studies of plankton ecology, biogeography and evolution. Mol Ecol Resour. 2015;15: 1472–1485. doi:10.1111/1755-0998.12410	Darling KF, Kroon D, Wade CM, Leigh J (1996) Molecular Phylogeny of the planktic foraminifera. Journal of foraminiferal research, 26, 324–330; Darling KF, Wade CM, Kroon D, Brown AJL (1997) Planktic foraminiferal molecular evolution and their polyphyletic origins from benthic taxa. Marine Micropaleontology, 30, 251–266.	AN205	DS	*	James Clark Ross, JR 48	*	Southern Ocean	South Atlantic	-58.34	-64.81	2000-02-28	6	Globigerinita glutinata	Microperforates	Globigerinita	glutinata	NA	NA	NA	NO	phylogenetic placement	Microperforates	Globigerinita	glutinata	*	*	*	*	Partial	Complete	Complete	Complete	Complete	Complete	Partial	NA	NA	NA	NA
KM193527	Morard R, Darling KF, Mahé F, Audic S, Ujiié Y, Weiner AKM, et al. PFR2 : a curated database of planktonic foraminifera 18S ribosomal DNA as a resource for studies of plankton ecology, biogeography and evolution. Mol Ecol Resour. 2015;15: 1472–1485. doi:10.1111/1755-0998.12410	Darling KF, Kroon D, Wade CM, Leigh J (1996) Molecular Phylogeny of the planktic foraminifera. Journal of foraminiferal research, 26, 324–330; Darling KF, Wade CM, Kroon D, Brown AJL (1997) Planktic foraminiferal molecular evolution and their polyphyletic origins from benthic taxa. Marine Micropaleontology, 30, 251–266.	AS136	DS	*	Charles Darwin, CD148	*	Arabian Sea	Indian Ocean	15.0111	65.0002	2003-07-06	*	Globigerinita glutinata	Microperforates	Globigerinita	glutinata	NA	NA	NA	NO	Assignation lvl-3	Microperforates	Globigerinita	glutinata	IIIb1	III	b	1	Partial	Complete	Complete	Complete	Complete	Complete	Partial	NA	NA	NA	NA
KM193536	Morard R, Darling KF, Mahé F, Audic S, Ujiié Y, Weiner AKM, et al. PFR2 : a curated database of planktonic foraminifera 18S ribosomal DNA as a resource for studies of plankton ecology, biogeography and evolution. Mol Ecol Resour. 2015;15: 1472–1485. doi:10.1111/1755-0998.12410	Darling KF, Kroon D, Wade CM, Leigh J (1996) Molecular Phylogeny of the planktic foraminifera. Journal of foraminiferal research, 26, 324–330; Darling KF, Wade CM, Kroon D, Brown AJL (1997) Planktic foraminiferal molecular evolution and their polyphyletic origins from benthic taxa. Marine Micropaleontology, 30, 251–266.	AN190	DS	*	James Clark Ross, JR 48	*	Southern Ocean	South Atlantic	-57.98	-64.3	2000-02-28	6	Globigerinita glutinata	Microperforates	Globigerinita	glutinata	NA	NA	NA	NO	Assignation lvl-3	Microperforates	Globigerinita	glutinata	Ia3	I	a	3	Partial	Complete	Complete	Complete	Complete	Complete	Partial	NA	NA	NA	NA
KM193538	Morard R, Darling KF, Mahé F, Audic S, Ujiié Y, Weiner AKM, et al. PFR2 : a curated database of planktonic foraminifera 18S ribosomal DNA as a resource for studies of plankton ecology, biogeography and evolution. Mol Ecol Resour. 2015;15: 1472–1485. doi:10.1111/1755-0998.12410	Darling KF, Kroon D, Wade CM, Leigh J (1996) Molecular Phylogeny of the planktic foraminifera. Journal of foraminiferal research, 26, 324–330; Darling KF, Wade CM, Kroon D, Brown AJL (1997) Planktic foraminiferal molecular evolution and their polyphyletic origins from benthic taxa. Marine Micropaleontology, 30, 251–266.	AN462	DS	*	James Clark Ross, JR 48	*	Southern Ocean	South Atlantic	-55.54	-45.02	2000-03-20	6	Globigerinita glutinata	Microperforates	Globigerinita	glutinata	NA	NA	NA	NO	Assignation lvl-3	Microperforates	Globigerinita	glutinata	Ia3	I	a	3	Partial	Complete	Complete	Complete	Complete	Complete	Partial	NA	NA	NA	NA
KM193539	Morard R, Darling KF, Mahé F, Audic S, Ujiié Y, Weiner AKM, et al. PFR2 : a curated database of planktonic foraminifera 18S ribosomal DNA as a resource for studies of plankton ecology, biogeography and evolution. Mol Ecol Resour. 2015;15: 1472–1485. doi:10.1111/1755-0998.12410	Darling KF, Kroon D, Wade CM, Leigh J (1996) Molecular Phylogeny of the planktic foraminifera. Journal of foraminiferal research, 26, 324–330; Darling KF, Wade CM, Kroon D, Brown AJL (1997) Planktic foraminiferal molecular evolution and their polyphyletic origins from benthic taxa. Marine Micropaleontology, 30, 251–266.	AN480	DS	*	James Clark Ross, JR 48	*	Southern Ocean	South Atlantic	-55.54	-45.02	2000-03-20	6	Globigerinita glutinata	Microperforates	Globigerinita	glutinata	NA	NA	NA	NO	Assignation lvl-3	Microperforates	Globigerinita	glutinata	Ia1	I	a	1	Partial	Complete	Complete	Complete	Complete	Complete	Partial	NA	NA	NA	NA
KM193546	Morard R, Darling KF, Mahé F, Audic S, Ujiié Y, Weiner AKM, et al. PFR2 : a curated database of planktonic foraminifera 18S ribosomal DNA as a resource for studies of plankton ecology, biogeography and evolution. Mol Ecol Resour. 2015;15: 1472–1485. doi:10.1111/1755-0998.12410	Darling KF, Kroon D, Wade CM, Leigh J (1996) Molecular Phylogeny of the planktic foraminifera. Journal of foraminiferal research, 26, 324–330; Darling KF, Wade CM, Kroon D, Brown AJL (1997) Planktic foraminiferal molecular evolution and their polyphyletic origins from benthic taxa. Marine Micropaleontology, 30, 251–266.	NP217	DS	*	Sir Wilfried Laurier, CCGS	*	North Pacific	North Pacific	53.6122	-149.45	2002-07-09	*	Globigerinita glutinata	Microperforates	Globigerinita	glutinata	NA	NA	NA	NO	Assignation lvl-3	Microperforates	Globigerinita	glutinata	Ia3	I	a	3	Partial	Complete	Complete	Complete	Complete	Complete	Partial	NA	NA	NA	NA
KM193557	Morard R, Darling KF, Mahé F, Audic S, Ujiié Y, Weiner AKM, et al. PFR2 : a curated database of planktonic foraminifera 18S ribosomal DNA as a resource for studies of plankton ecology, biogeography and evolution. Mol Ecol Resour. 2015;15: 1472–1485. doi:10.1111/1755-0998.12410	Darling KF, Kroon D, Wade CM, Leigh J (1996) Molecular Phylogeny of the planktic foraminifera. Journal of foraminiferal research, 26, 324–330; Darling KF, Wade CM, Kroon D, Brown AJL (1997) Planktic foraminiferal molecular evolution and their polyphyletic origins from benthic taxa. Marine Micropaleontology, 30, 251–266.	AN543	DS	*	James Clark Ross, JR 48	*	Southern Ocean	South Atlantic	-52.99	-51.44	2000-03-24	6	Globigerinita glutinata	Microperforates	Globigerinita	glutinata	NA	NA	NA	NO	Assignation lvl-3	Microperforates	Globigerinita	glutinata	Ia1	I	a	1	Partial	Complete	Complete	Complete	Complete	Complete	Partial	NA	NA	NA	NA
KM193568	Morard R, Darling KF, Mahé F, Audic S, Ujiié Y, Weiner AKM, et al. PFR2 : a curated database of planktonic foraminifera 18S ribosomal DNA as a resource for studies of plankton ecology, biogeography and evolution. Mol Ecol Resour. 2015;15: 1472–1485. doi:10.1111/1755-0998.12410	Darling KF, Kroon D, Wade CM, Leigh J (1996) Molecular Phylogeny of the planktic foraminifera. Journal of foraminiferal research, 26, 324–330; Darling KF, Wade CM, Kroon D, Brown AJL (1997) Planktic foraminiferal molecular evolution and their polyphyletic origins from benthic taxa. Marine Micropaleontology, 30, 251–266.	MC124	DS	*	Pelagia, 64PE304	*	Mozambique Channel	Indian Ocean	-8.97866	39.7487	2009-03-14	*	Globigerinita glutinata	Microperforates	Globigerinita	glutinata	NA	NA	NA	NO	Assignation lvl-3	Microperforates	Globigerinita	glutinata	IIa7	II	a	7	Partial	Complete	Complete	Complete	Complete	Complete	Partial	NA	NA	NA	NA
KM193591	Morard R, Darling KF, Mahé F, Audic S, Ujiié Y, Weiner AKM, et al. PFR2 : a curated database of planktonic foraminifera 18S ribosomal DNA as a resource for studies of plankton ecology, biogeography and evolution. Mol Ecol Resour. 2015;15: 1472–1485. doi:10.1111/1755-0998.12410	Darling KF, Kroon D, Wade CM, Leigh J (1996) Molecular Phylogeny of the planktic foraminifera. Journal of foraminiferal research, 26, 324–330; Darling KF, Wade CM, Kroon D, Brown AJL (1997) Planktic foraminiferal molecular evolution and their polyphyletic origins from benthic taxa. Marine Micropaleontology, 30, 251–266.	AN240	DS	*	James Clark Ross, JR 48	*	Southern Ocean	South Atlantic	-61	-65.32	2000-02-29	6	Globigerinita glutinata	Microperforates	Globigerinita	glutinata	NA	NA	NA	NO	phylogenetic placement	Microperforates	Globigerinita	glutinata	*	*	*	*	Partial	Complete	Complete	Complete	Complete	Complete	Partial	NA	NA	NA	NA
KM193592	Morard R, Darling KF, Mahé F, Audic S, Ujiié Y, Weiner AKM, et al. PFR2 : a curated database of planktonic foraminifera 18S ribosomal DNA as a resource for studies of plankton ecology, biogeography and evolution. Mol Ecol Resour. 2015;15: 1472–1485. doi:10.1111/1755-0998.12410	Darling KF, Kroon D, Wade CM, Leigh J (1996) Molecular Phylogeny of the planktic foraminifera. Journal of foraminiferal research, 26, 324–330; Darling KF, Wade CM, Kroon D, Brown AJL (1997) Planktic foraminiferal molecular evolution and their polyphyletic origins from benthic taxa. Marine Micropaleontology, 30, 251–266.	AN273	DS	*	James Clark Ross, JR 48	*	Southern Ocean	South Atlantic	-63.91	-63.74	2000-03-01	6	Globigerinita glutinata	Microperforates	Globigerinita	glutinata	NA	NA	NA	NO	phylogenetic placement	Microperforates	Globigerinita	glutinata	*	*	*	*	Partial	Complete	Complete	Complete	Complete	Complete	Partial	NA	NA	NA	NA
KM193597	Morard R, Darling KF, Mahé F, Audic S, Ujiié Y, Weiner AKM, et al. PFR2 : a curated database of planktonic foraminifera 18S ribosomal DNA as a resource for studies of plankton ecology, biogeography and evolution. Mol Ecol Resour. 2015;15: 1472–1485. doi:10.1111/1755-0998.12410	Darling KF, Kroon D, Wade CM, Leigh J (1996) Molecular Phylogeny of the planktic foraminifera. Journal of foraminiferal research, 26, 324–330; Darling KF, Wade CM, Kroon D, Brown AJL (1997) Planktic foraminiferal molecular evolution and their polyphyletic origins from benthic taxa. Marine Micropaleontology, 30, 251–266.	AN465	DS	*	James Clark Ross, JR 48	*	Southern Ocean	South Atlantic	-55.54	-45.02	2000-03-20	6	Globigerinita glutinata	Microperforates	Globigerinita	glutinata	NA	NA	NA	NO	Assignation lvl-3	Microperforates	Globigerinita	glutinata	Ia3	I	a	3	Partial	Complete	Complete	Complete	Complete	Complete	Partial	NA	NA	NA	NA
KM193599	Morard R, Darling KF, Mahé F, Audic S, Ujiié Y, Weiner AKM, et al. PFR2 : a curated database of planktonic foraminifera 18S ribosomal DNA as a resource for studies of plankton ecology, biogeography and evolution. Mol Ecol Resour. 2015;15: 1472–1485. doi:10.1111/1755-0998.12410	Darling KF, Kroon D, Wade CM, Leigh J (1996) Molecular Phylogeny of the planktic foraminifera. Journal of foraminiferal research, 26, 324–330; Darling KF, Wade CM, Kroon D, Brown AJL (1997) Planktic foraminiferal molecular evolution and their polyphyletic origins from benthic taxa. Marine Micropaleontology, 30, 251–266.	GL56	DS	*	Pelagia, 64PE304	*	Indian Ocean	Indian Ocean	-8.96292	39.7298	2009-03-02	*	Candeina nitida	Microperforates	Candeina	nitida	NA	NA	NA	NO	Assignation lvl-2	Microperforates	Candeina	nitida	Ia	I	a	*	Partial	Complete	Complete	Complete	Complete	Complete	Partial	NA	NA	NA	NA
KM193600	Morard R, Darling KF, Mahé F, Audic S, Ujiié Y, Weiner AKM, et al. PFR2 : a curated database of planktonic foraminifera 18S ribosomal DNA as a resource for studies of plankton ecology, biogeography and evolution. Mol Ecol Resour. 2015;15: 1472–1485. doi:10.1111/1755-0998.12410	Darling KF, Kroon D, Wade CM, Leigh J (1996) Molecular Phylogeny of the planktic foraminifera. Journal of foraminiferal research, 26, 324–330; Darling KF, Wade CM, Kroon D, Brown AJL (1997) Planktic foraminiferal molecular evolution and their polyphyletic origins from benthic taxa. Marine Micropaleontology, 30, 251–266.	NA329	DS	*	Charles Darwin, CD159	*	North Atlantic	North Atlantic	58.6	-31.5	2004-07-13	*	Globigerinita uvula	Microperforates	Globigerinita	uvula	NA	NA	NA	NO	Assignation lvl-2	Microperforates	Globigerinita	uvula	Ia	I	a	*	Partial	Complete	Complete	Complete	Complete	Complete	Partial	NA	NA	NA	NA
KM193608	Morard R, Darling KF, Mahé F, Audic S, Ujiié Y, Weiner AKM, et al. PFR2 : a curated database of planktonic foraminifera 18S ribosomal DNA as a resource for studies of plankton ecology, biogeography and evolution. Mol Ecol Resour. 2015;15: 1472–1485. doi:10.1111/1755-0998.12410	Darling KF, Kroon D, Wade CM, Leigh J (1996) Molecular Phylogeny of the planktic foraminifera. Journal of foraminiferal research, 26, 324–330; Darling KF, Wade CM, Kroon D, Brown AJL (1997) Planktic foraminiferal molecular evolution and their polyphyletic origins from benthic taxa. Marine Micropaleontology, 30, 251–266.	AN551	DS	*	James Clark Ross, JR 48	*	Southern Ocean	South Atlantic	-53.13	-52.77	2000-03-24	6	Globigerinita glutinata	Microperforates	Globigerinita	glutinata	NA	NA	NA	NO	phylogenetic placement	Microperforates	Globigerinita	glutinata	*	*	*	*	Partial	Complete	Complete	Complete	Complete	Complete	Partial	NA	NA	NA	NA
KM193630	Morard R, Darling KF, Mahé F, Audic S, Ujiié Y, Weiner AKM, et al. PFR2 : a curated database of planktonic foraminifera 18S ribosomal DNA as a resource for studies of plankton ecology, biogeography and evolution. Mol Ecol Resour. 2015;15: 1472–1485. doi:10.1111/1755-0998.12410	Darling KF, Kroon D, Wade CM, Leigh J (1996) Molecular Phylogeny of the planktic foraminifera. Journal of foraminiferal research, 26, 324–330; Darling KF, Wade CM, Kroon D, Brown AJL (1997) Planktic foraminiferal molecular evolution and their polyphyletic origins from benthic taxa. Marine Micropaleontology, 30, 251–266.	NA697	DS	*	Charles Darwin, CD159	*	North Atlantic	North Atlantic	54.5833	-51.2667	2004-07-26	*	Globigerinita uvula	Microperforates	Globigerinita	uvula	NA	NA	NA	NO	Assignation lvl-2	Microperforates	Globigerinita	uvula	Ia	I	a	*	Partial	Complete	Complete	Complete	Complete	Complete	Partial	NA	NA	NA	NA
KM193651	Morard R, Darling KF, Mahé F, Audic S, Ujiié Y, Weiner AKM, et al. PFR2 : a curated database of planktonic foraminifera 18S ribosomal DNA as a resource for studies of plankton ecology, biogeography and evolution. Mol Ecol Resour. 2015;15: 1472–1485. doi:10.1111/1755-0998.12410	Darling KF, Kroon D, Wade CM, Leigh J (1996) Molecular Phylogeny of the planktic foraminifera. Journal of foraminiferal research, 26, 324–330; Darling KF, Wade CM, Kroon D, Brown AJL (1997) Planktic foraminiferal molecular evolution and their polyphyletic origins from benthic taxa. Marine Micropaleontology, 30, 251–266.	NA374	DS	*	Charles Darwin, CD159	*	North Atlantic	North Atlantic	59.8333	-36.7	2004-07-16	*	Globigerinita uvula	Microperforates	Globigerinita	uvula	NA	NA	NA	NO	Assignation lvl-2	Microperforates	Globigerinita	uvula	Ia	I	a	*	Partial	Complete	Complete	Complete	Complete	Complete	Partial	NA	NA	NA	NA
KM193653	Morard R, Darling KF, Mahé F, Audic S, Ujiié Y, Weiner AKM, et al. PFR2 : a curated database of planktonic foraminifera 18S ribosomal DNA as a resource for studies of plankton ecology, biogeography and evolution. Mol Ecol Resour. 2015;15: 1472–1485. doi:10.1111/1755-0998.12410	Darling KF, Kroon D, Wade CM, Leigh J (1996) Molecular Phylogeny of the planktic foraminifera. Journal of foraminiferal research, 26, 324–330; Darling KF, Wade CM, Kroon D, Brown AJL (1997) Planktic foraminiferal molecular evolution and their polyphyletic origins from benthic taxa. Marine Micropaleontology, 30, 251–266.	NA518	DS	*	Charles Darwin, CD159	*	North Atlantic	North Atlantic	58.3833	-45.55	2004-07-20	*	Globigerinita uvula	Microperforates	Globigerinita	uvula	NA	NA	NA	NO	Assignation lvl-2	Microperforates	Globigerinita	uvula	Ia	I	a	*	Partial	Complete	Complete	Complete	Complete	Complete	Partial	NA	NA	NA	NA
KM193655	Morard R, Darling KF, Mahé F, Audic S, Ujiié Y, Weiner AKM, et al. PFR2 : a curated database of planktonic foraminifera 18S ribosomal DNA as a resource for studies of plankton ecology, biogeography and evolution. Mol Ecol Resour. 2015;15: 1472–1485. doi:10.1111/1755-0998.12410	Darling KF, Kroon D, Wade CM, Leigh J (1996) Molecular Phylogeny of the planktic foraminifera. Journal of foraminiferal research, 26, 324–330; Darling KF, Wade CM, Kroon D, Brown AJL (1997) Planktic foraminiferal molecular evolution and their polyphyletic origins from benthic taxa. Marine Micropaleontology, 30, 251–266.	NA599	DS	*	Charles Darwin, CD159	*	North Atlantic	North Atlantic	57.45	-49	2004-07-24	*	Globigerinita uvula	Microperforates	Globigerinita	uvula	NA	NA	NA	NO	Assignation lvl-2	Microperforates	Globigerinita	uvula	Ia	I	a	*	Partial	Complete	Complete	Complete	Complete	Complete	Partial	NA	NA	NA	NA
KM193657	Morard R, Darling KF, Mahé F, Audic S, Ujiié Y, Weiner AKM, et al. PFR2 : a curated database of planktonic foraminifera 18S ribosomal DNA as a resource for studies of plankton ecology, biogeography and evolution. Mol Ecol Resour. 2015;15: 1472–1485. doi:10.1111/1755-0998.12410	Darling KF, Kroon D, Wade CM, Leigh J (1996) Molecular Phylogeny of the planktic foraminifera. Journal of foraminiferal research, 26, 324–330; Darling KF, Wade CM, Kroon D, Brown AJL (1997) Planktic foraminiferal molecular evolution and their polyphyletic origins from benthic taxa. Marine Micropaleontology, 30, 251–266.	NA719	DS	*	Charles Darwin, CD159	*	North Atlantic	North Atlantic	54.55	-50.9333	2004-07-26	*	Globigerinita uvula	Microperforates	Globigerinita	uvula	NA	NA	NA	NO	Assignation lvl-2	Microperforates	Globigerinita	uvula	Ia	I	a	*	Partial	Complete	Complete	Complete	Complete	Complete	Partial	NA	NA	NA	NA
KM193658	Morard R, Darling KF, Mahé F, Audic S, Ujiié Y, Weiner AKM, et al. PFR2 : a curated database of planktonic foraminifera 18S ribosomal DNA as a resource for studies of plankton ecology, biogeography and evolution. Mol Ecol Resour. 2015;15: 1472–1485. doi:10.1111/1755-0998.12410	Darling KF, Kroon D, Wade CM, Leigh J (1996) Molecular Phylogeny of the planktic foraminifera. Journal of foraminiferal research, 26, 324–330; Darling KF, Wade CM, Kroon D, Brown AJL (1997) Planktic foraminiferal molecular evolution and their polyphyletic origins from benthic taxa. Marine Micropaleontology, 30, 251–266.	NA765	DS	*	Charles Darwin, CD159	*	North Atlantic	North Atlantic	52.3333	-49.9333	2004-07-27	*	Globigerinita uvula	Microperforates	Globigerinita	uvula	NA	NA	NA	NO	Assignation lvl-2	Microperforates	Globigerinita	uvula	Ia	I	a	*	Partial	Complete	Complete	Complete	Complete	Complete	Partial	NA	NA	NA	NA
KM193659	Morard R, Darling KF, Mahé F, Audic S, Ujiié Y, Weiner AKM, et al. PFR2 : a curated database of planktonic foraminifera 18S ribosomal DNA as a resource for studies of plankton ecology, biogeography and evolution. Mol Ecol Resour. 2015;15: 1472–1485. doi:10.1111/1755-0998.12410	Darling KF, Kroon D, Wade CM, Leigh J (1996) Molecular Phylogeny of the planktic foraminifera. Journal of foraminiferal research, 26, 324–330; Darling KF, Wade CM, Kroon D, Brown AJL (1997) Planktic foraminiferal molecular evolution and their polyphyletic origins from benthic taxa. Marine Micropaleontology, 30, 251–266.	NS163	DS	*	Polarstern, Arktis XV/1-2	*	Norwegian Sea	North Atlantic	75.7555	5.7185	1999-06-29	6	Globigerinita uvula	Microperforates	Globigerinita	uvula	NA	NA	NA	NO	Assignation lvl-2	Microperforates	Globigerinita	uvula	Ia	I	a	*	Partial	Complete	Complete	Complete	Complete	Complete	Partial	NA	NA	NA	NA
KM193670	Morard R, Darling KF, Mahé F, Audic S, Ujiié Y, Weiner AKM, et al. PFR2 : a curated database of planktonic foraminifera 18S ribosomal DNA as a resource for studies of plankton ecology, biogeography and evolution. Mol Ecol Resour. 2015;15: 1472–1485. doi:10.1111/1755-0998.12410	Darling KF, Kroon D, Wade CM, Leigh J (1996) Molecular Phylogeny of the planktic foraminifera. Journal of foraminiferal research, 26, 324–330; Darling KF, Wade CM, Kroon D, Brown AJL (1997) Planktic foraminiferal molecular evolution and their polyphyletic origins from benthic taxa. Marine Micropaleontology, 30, 251–266.	NA200	DS	*	Charles Darwin, CD159	*	North Atlantic	North Atlantic	57.7333	-26.75	2004-07-11	*	Globigerinita uvula	Microperforates	Globigerinita	uvula	NA	NA	NA	NO	Assignation lvl-2	Microperforates	Globigerinita	uvula	Ia	I	a	*	Partial	Complete	Complete	Complete	Complete	Complete	Partial	NA	NA	NA	NA
KM193672	Morard R, Darling KF, Mahé F, Audic S, Ujiié Y, Weiner AKM, et al. PFR2 : a curated database of planktonic foraminifera 18S ribosomal DNA as a resource for studies of plankton ecology, biogeography and evolution. Mol Ecol Resour. 2015;15: 1472–1485. doi:10.1111/1755-0998.12410	Darling KF, Kroon D, Wade CM, Leigh J (1996) Molecular Phylogeny of the planktic foraminifera. Journal of foraminiferal research, 26, 324–330; Darling KF, Wade CM, Kroon D, Brown AJL (1997) Planktic foraminiferal molecular evolution and their polyphyletic origins from benthic taxa. Marine Micropaleontology, 30, 251–266.	NA347	DS	*	Charles Darwin, CD159	*	North Atlantic	North Atlantic	59	-32.8333	2004-07-15	*	Globigerinita uvula	Microperforates	Globigerinita	uvula	NA	NA	NA	NO	Assignation lvl-2	Microperforates	Globigerinita	uvula	Ia	I	a	*	Partial	Complete	Complete	Complete	Complete	Complete	Partial	NA	NA	NA	NA
KM193691	Morard R, Darling KF, Mahé F, Audic S, Ujiié Y, Weiner AKM, et al. PFR2 : a curated database of planktonic foraminifera 18S ribosomal DNA as a resource for studies of plankton ecology, biogeography and evolution. Mol Ecol Resour. 2015;15: 1472–1485. doi:10.1111/1755-0998.12410	Darling KF, Kroon D, Wade CM, Leigh J (1996) Molecular Phylogeny of the planktic foraminifera. Journal of foraminiferal research, 26, 324–330; Darling KF, Wade CM, Kroon D, Brown AJL (1997) Planktic foraminiferal molecular evolution and their polyphyletic origins from benthic taxa. Marine Micropaleontology, 30, 251–266.	NA270	DS	*	Charles Darwin, CD159	*	North Atlantic	North Atlantic	57.7	-28.7	2004-07-13	*	Globigerinita uvula	Microperforates	Globigerinita	uvula	NA	NA	NA	NO	Assignation lvl-2	Microperforates	Globigerinita	uvula	Ia	I	a	*	Partial	Complete	Complete	Complete	Complete	Complete	Partial	NA	NA	NA	NA
KM193692	Morard R, Darling KF, Mahé F, Audic S, Ujiié Y, Weiner AKM, et al. PFR2 : a curated database of planktonic foraminifera 18S ribosomal DNA as a resource for studies of plankton ecology, biogeography and evolution. Mol Ecol Resour. 2015;15: 1472–1485. doi:10.1111/1755-0998.12410	Darling KF, Kroon D, Wade CM, Leigh J (1996) Molecular Phylogeny of the planktic foraminifera. Journal of foraminiferal research, 26, 324–330; Darling KF, Wade CM, Kroon D, Brown AJL (1997) Planktic foraminiferal molecular evolution and their polyphyletic origins from benthic taxa. Marine Micropaleontology, 30, 251–266.	NA325	DS	*	Charles Darwin, CD159	*	North Atlantic	North Atlantic	58.6	-31.5	2004-07-13	*	Globigerinita uvula	Microperforates	Globigerinita	uvula	NA	NA	NA	NO	Assignation lvl-2	Microperforates	Globigerinita	uvula	Ia	I	a	*	Partial	Complete	Complete	Complete	Complete	Complete	Partial	NA	NA	NA	NA
KM193694	Morard R, Darling KF, Mahé F, Audic S, Ujiié Y, Weiner AKM, et al. PFR2 : a curated database of planktonic foraminifera 18S ribosomal DNA as a resource for studies of plankton ecology, biogeography and evolution. Mol Ecol Resour. 2015;15: 1472–1485. doi:10.1111/1755-0998.12410	Darling KF, Kroon D, Wade CM, Leigh J (1996) Molecular Phylogeny of the planktic foraminifera. Journal of foraminiferal research, 26, 324–330; Darling KF, Wade CM, Kroon D, Brown AJL (1997) Planktic foraminiferal molecular evolution and their polyphyletic origins from benthic taxa. Marine Micropaleontology, 30, 251–266.	NA628	DS	*	Charles Darwin, CD159	*	North Atlantic	North Atlantic	57.45	-49	2004-07-24	*	Globigerinita uvula	Microperforates	Globigerinita	uvula	NA	NA	NA	NO	Assignation lvl-2	Microperforates	Globigerinita	uvula	Ia	I	a	*	Partial	Complete	Complete	Complete	Complete	Complete	Partial	NA	NA	NA	NA
KM193695	Morard R, Darling KF, Mahé F, Audic S, Ujiié Y, Weiner AKM, et al. PFR2 : a curated database of planktonic foraminifera 18S ribosomal DNA as a resource for studies of plankton ecology, biogeography and evolution. Mol Ecol Resour. 2015;15: 1472–1485. doi:10.1111/1755-0998.12410	Darling KF, Kroon D, Wade CM, Leigh J (1996) Molecular Phylogeny of the planktic foraminifera. Journal of foraminiferal research, 26, 324–330; Darling KF, Wade CM, Kroon D, Brown AJL (1997) Planktic foraminiferal molecular evolution and their polyphyletic origins from benthic taxa. Marine Micropaleontology, 30, 251–266.	NA635	DS	*	Charles Darwin, CD159	*	North Atlantic	North Atlantic	56.4333	-52.5	2004-07-24	*	Globigerinita uvula	Microperforates	Globigerinita	uvula	NA	NA	NA	NO	Assignation lvl-2	Microperforates	Globigerinita	uvula	Ia	I	a	*	Partial	Complete	Complete	Complete	Complete	Complete	Partial	NA	NA	NA	NA
KM193696	Morard R, Darling KF, Mahé F, Audic S, Ujiié Y, Weiner AKM, et al. PFR2 : a curated database of planktonic foraminifera 18S ribosomal DNA as a resource for studies of plankton ecology, biogeography and evolution. Mol Ecol Resour. 2015;15: 1472–1485. doi:10.1111/1755-0998.12410	Darling KF, Kroon D, Wade CM, Leigh J (1996) Molecular Phylogeny of the planktic foraminifera. Journal of foraminiferal research, 26, 324–330; Darling KF, Wade CM, Kroon D, Brown AJL (1997) Planktic foraminiferal molecular evolution and their polyphyletic origins from benthic taxa. Marine Micropaleontology, 30, 251–266.	NA650	DS	*	Charles Darwin, CD159	*	North Atlantic	North Atlantic	56.4333	-52.5	2004-07-24	*	Globigerinita uvula	Microperforates	Globigerinita	uvula	NA	NA	NA	NO	Assignation lvl-2	Microperforates	Globigerinita	uvula	Ia	I	a	*	Partial	Complete	Complete	Complete	Complete	Complete	Partial	NA	NA	NA	NA
KM193697	Morard R, Darling KF, Mahé F, Audic S, Ujiié Y, Weiner AKM, et al. PFR2 : a curated database of planktonic foraminifera 18S ribosomal DNA as a resource for studies of plankton ecology, biogeography and evolution. Mol Ecol Resour. 2015;15: 1472–1485. doi:10.1111/1755-0998.12410	Darling KF, Kroon D, Wade CM, Leigh J (1996) Molecular Phylogeny of the planktic foraminifera. Journal of foraminiferal research, 26, 324–330; Darling KF, Wade CM, Kroon D, Brown AJL (1997) Planktic foraminiferal molecular evolution and their polyphyletic origins from benthic taxa. Marine Micropaleontology, 30, 251–266.	NA790	DS	*	Charles Darwin, CD159	*	North Atlantic	North Atlantic	50.8833	-49.9	2004-07-28	*	Globigerinita uvula	Microperforates	Globigerinita	uvula	NA	NA	NA	NO	Assignation lvl-2	Microperforates	Globigerinita	uvula	Ia	I	a	*	Partial	Complete	Complete	Complete	Complete	Complete	Partial	NA	NA	NA	NA
KM193706	Morard R, Darling KF, Mahé F, Audic S, Ujiié Y, Weiner AKM, et al. PFR2 : a curated database of planktonic foraminifera 18S ribosomal DNA as a resource for studies of plankton ecology, biogeography and evolution. Mol Ecol Resour. 2015;15: 1472–1485. doi:10.1111/1755-0998.12410	Darling KF, Kroon D, Wade CM, Leigh J (1996) Molecular Phylogeny of the planktic foraminifera. Journal of foraminiferal research, 26, 324–330; Darling KF, Wade CM, Kroon D, Brown AJL (1997) Planktic foraminiferal molecular evolution and their polyphyletic origins from benthic taxa. Marine Micropaleontology, 30, 251–266.	NA461	DS	*	Charles Darwin, CD159	*	North Atlantic	North Atlantic	58.9667	-42.5667	2004-07-18	*	Globigerinita uvula	Microperforates	Globigerinita	uvula	NA	NA	NA	NO	Assignation lvl-2	Microperforates	Globigerinita	uvula	Ia	I	a	*	Partial	Complete	Complete	Complete	Complete	Complete	Partial	NA	NA	NA	NA
KM193707	Morard R, Darling KF, Mahé F, Audic S, Ujiié Y, Weiner AKM, et al. PFR2 : a curated database of planktonic foraminifera 18S ribosomal DNA as a resource for studies of plankton ecology, biogeography and evolution. Mol Ecol Resour. 2015;15: 1472–1485. doi:10.1111/1755-0998.12410	Darling KF, Kroon D, Wade CM, Leigh J (1996) Molecular Phylogeny of the planktic foraminifera. Journal of foraminiferal research, 26, 324–330; Darling KF, Wade CM, Kroon D, Brown AJL (1997) Planktic foraminiferal molecular evolution and their polyphyletic origins from benthic taxa. Marine Micropaleontology, 30, 251–266.	NA500	DS	*	Charles Darwin, CD159	*	North Atlantic	North Atlantic	58.7167	-44.4167	2004-07-19	*	Globigerinita uvula	Microperforates	Globigerinita	uvula	NA	NA	NA	NO	Assignation lvl-2	Microperforates	Globigerinita	uvula	Ia	I	a	*	Partial	Complete	Complete	Complete	Complete	Complete	Partial	NA	NA	NA	NA
KM193708	Morard R, Darling KF, Mahé F, Audic S, Ujiié Y, Weiner AKM, et al. PFR2 : a curated database of planktonic foraminifera 18S ribosomal DNA as a resource for studies of plankton ecology, biogeography and evolution. Mol Ecol Resour. 2015;15: 1472–1485. doi:10.1111/1755-0998.12410	Darling KF, Kroon D, Wade CM, Leigh J (1996) Molecular Phylogeny of the planktic foraminifera. Journal of foraminiferal research, 26, 324–330; Darling KF, Wade CM, Kroon D, Brown AJL (1997) Planktic foraminiferal molecular evolution and their polyphyletic origins from benthic taxa. Marine Micropaleontology, 30, 251–266.	NA558	DS	*	Charles Darwin, CD159	*	North Atlantic	North Atlantic	58.2333	-46.9833	2004-07-22	*	Globigerinita uvula	Microperforates	Globigerinita	uvula	NA	NA	NA	NO	Assignation lvl-2	Microperforates	Globigerinita	uvula	Ia	I	a	*	Partial	Complete	Complete	Complete	Complete	Complete	Partial	NA	NA	NA	NA
KM193715	Morard R, Darling KF, Mahé F, Audic S, Ujiié Y, Weiner AKM, et al. PFR2 : a curated database of planktonic foraminifera 18S ribosomal DNA as a resource for studies of plankton ecology, biogeography and evolution. Mol Ecol Resour. 2015;15: 1472–1485. doi:10.1111/1755-0998.12410	Darling KF, Kroon D, Wade CM, Leigh J (1996) Molecular Phylogeny of the planktic foraminifera. Journal of foraminiferal research, 26, 324–330; Darling KF, Wade CM, Kroon D, Brown AJL (1997) Planktic foraminiferal molecular evolution and their polyphyletic origins from benthic taxa. Marine Micropaleontology, 30, 251–266.	NA330	DS	*	Charles Darwin, CD159	*	North Atlantic	North Atlantic	58.6	-31.5	2004-07-13	*	Globigerinita uvula	Microperforates	Globigerinita	uvula	NA	NA	NA	NO	Assignation lvl-2	Microperforates	Globigerinita	uvula	Ia	I	a	*	Partial	Complete	Complete	Complete	Complete	Complete	Partial	NA	NA	NA	NA
KM193716	Morard R, Darling KF, Mahé F, Audic S, Ujiié Y, Weiner AKM, et al. PFR2 : a curated database of planktonic foraminifera 18S ribosomal DNA as a resource for studies of plankton ecology, biogeography and evolution. Mol Ecol Resour. 2015;15: 1472–1485. doi:10.1111/1755-0998.12410	Darling KF, Kroon D, Wade CM, Leigh J (1996) Molecular Phylogeny of the planktic foraminifera. Journal of foraminiferal research, 26, 324–330; Darling KF, Wade CM, Kroon D, Brown AJL (1997) Planktic foraminiferal molecular evolution and their polyphyletic origins from benthic taxa. Marine Micropaleontology, 30, 251–266.	NA543	DS	*	Charles Darwin, CD159	*	North Atlantic	North Atlantic	58.2333	-46.9833	2004-07-22	*	Globigerinita uvula	Microperforates	Globigerinita	uvula	NA	NA	NA	NO	Assignation lvl-2	Microperforates	Globigerinita	uvula	Ia	I	a	*	Partial	Complete	Complete	Complete	Complete	Complete	Partial	NA	NA	NA	NA
KM193717	Morard R, Darling KF, Mahé F, Audic S, Ujiié Y, Weiner AKM, et al. PFR2 : a curated database of planktonic foraminifera 18S ribosomal DNA as a resource for studies of plankton ecology, biogeography and evolution. Mol Ecol Resour. 2015;15: 1472–1485. doi:10.1111/1755-0998.12410	Darling KF, Kroon D, Wade CM, Leigh J (1996) Molecular Phylogeny of the planktic foraminifera. Journal of foraminiferal research, 26, 324–330; Darling KF, Wade CM, Kroon D, Brown AJL (1997) Planktic foraminiferal molecular evolution and their polyphyletic origins from benthic taxa. Marine Micropaleontology, 30, 251–266.	NA584	DS	*	Charles Darwin, CD159	*	North Atlantic	North Atlantic	57.5667	-48.4333	2004-07-23	*	Globigerinita uvula	Microperforates	Globigerinita	uvula	NA	NA	NA	NO	Assignation lvl-2	Microperforates	Globigerinita	uvula	Ia	I	a	*	Partial	Complete	Complete	Complete	Complete	Complete	Partial	NA	NA	NA	NA
KM193718	Morard R, Darling KF, Mahé F, Audic S, Ujiié Y, Weiner AKM, et al. PFR2 : a curated database of planktonic foraminifera 18S ribosomal DNA as a resource for studies of plankton ecology, biogeography and evolution. Mol Ecol Resour. 2015;15: 1472–1485. doi:10.1111/1755-0998.12410	Darling KF, Kroon D, Wade CM, Leigh J (1996) Molecular Phylogeny of the planktic foraminifera. Journal of foraminiferal research, 26, 324–330; Darling KF, Wade CM, Kroon D, Brown AJL (1997) Planktic foraminiferal molecular evolution and their polyphyletic origins from benthic taxa. Marine Micropaleontology, 30, 251–266.	NA681	DS	*	Charles Darwin, CD159	*	North Atlantic	North Atlantic	54.5833	-51.2667	2004-07-26	*	Globigerinita uvula	Microperforates	Globigerinita	uvula	NA	NA	NA	NO	Assignation lvl-2	Microperforates	Globigerinita	uvula	Ia	I	a	*	Partial	Complete	Complete	Complete	Complete	Complete	Partial	NA	NA	NA	NA
KM193719	Morard R, Darling KF, Mahé F, Audic S, Ujiié Y, Weiner AKM, et al. PFR2 : a curated database of planktonic foraminifera 18S ribosomal DNA as a resource for studies of plankton ecology, biogeography and evolution. Mol Ecol Resour. 2015;15: 1472–1485. doi:10.1111/1755-0998.12410	Darling KF, Kroon D, Wade CM, Leigh J (1996) Molecular Phylogeny of the planktic foraminifera. Journal of foraminiferal research, 26, 324–330; Darling KF, Wade CM, Kroon D, Brown AJL (1997) Planktic foraminiferal molecular evolution and their polyphyletic origins from benthic taxa. Marine Micropaleontology, 30, 251–266.	NA717	DS	*	Charles Darwin, CD159	*	North Atlantic	North Atlantic	54.55	-50.9333	2004-07-26	*	Globigerinita uvula	Microperforates	Globigerinita	uvula	NA	NA	NA	NO	Assignation lvl-2	Microperforates	Globigerinita	uvula	Ia	I	a	*	Partial	Complete	Complete	Complete	Complete	Complete	Partial	NA	NA	NA	NA
KM193728	Morard R, Darling KF, Mahé F, Audic S, Ujiié Y, Weiner AKM, et al. PFR2 : a curated database of planktonic foraminifera 18S ribosomal DNA as a resource for studies of plankton ecology, biogeography and evolution. Mol Ecol Resour. 2015;15: 1472–1485. doi:10.1111/1755-0998.12410	Darling KF, Kroon D, Wade CM, Leigh J (1996) Molecular Phylogeny of the planktic foraminifera. Journal of foraminiferal research, 26, 324–330; Darling KF, Wade CM, Kroon D, Brown AJL (1997) Planktic foraminiferal molecular evolution and their polyphyletic origins from benthic taxa. Marine Micropaleontology, 30, 251–266.	AN559	DS	*	James Clark Ross, JR 48	*	Southern Ocean	South Atlantic	-53.13	-52.77	2000-03-24	6	Globigerinita glutinata	Microperforates	Globigerinita	glutinata	NA	NA	NA	NO	Assignation lvl-3	Microperforates	Globigerinita	glutinata	Ia3	I	a	3	Partial	Complete	Complete	Complete	Complete	Complete	Partial	NA	NA	NA	NA
KM193736	Morard R, Darling KF, Mahé F, Audic S, Ujiié Y, Weiner AKM, et al. PFR2 : a curated database of planktonic foraminifera 18S ribosomal DNA as a resource for studies of plankton ecology, biogeography and evolution. Mol Ecol Resour. 2015;15: 1472–1485. doi:10.1111/1755-0998.12410	Darling KF, Kroon D, Wade CM, Leigh J (1996) Molecular Phylogeny of the planktic foraminifera. Journal of foraminiferal research, 26, 324–330; Darling KF, Wade CM, Kroon D, Brown AJL (1997) Planktic foraminiferal molecular evolution and their polyphyletic origins from benthic taxa. Marine Micropaleontology, 30, 251–266.	SB71	DS	*	Near Shore Collection	*	Santa Barbara Chanel, Pacific	North Pacific	34.4333	-120.433	1999-09-23	10-50	Globigerinita uvula	Microperforates	Globigerinita	uvula	NA	NA	NA	NO	Assignation lvl-2	Microperforates	Globigerinita	uvula	Ia	I	a	*	Partial	Complete	Complete	Complete	Complete	Complete	Partial	NA	NA	NA	NA
KM193776	Morard R, Darling KF, Mahé F, Audic S, Ujiié Y, Weiner AKM, et al. PFR2 : a curated database of planktonic foraminifera 18S ribosomal DNA as a resource for studies of plankton ecology, biogeography and evolution. Mol Ecol Resour. 2015;15: 1472–1485. doi:10.1111/1755-0998.12410	Darling KF, Kroon D, Wade CM, Leigh J (1996) Molecular Phylogeny of the planktic foraminifera. Journal of foraminiferal research, 26, 324–330; Darling KF, Wade CM, Kroon D, Brown AJL (1997) Planktic foraminiferal molecular evolution and their polyphyletic origins from benthic taxa. Marine Micropaleontology, 30, 251–266.	NA422	DS	*	Charles Darwin, CD159	*	North Atlantic	North Atlantic	60.1667	-39.1167	2004-07-17	*	Globigerinita uvula	Microperforates	Globigerinita	uvula	NA	NA	NA	NO	Assignation lvl-2	Microperforates	Globigerinita	uvula	Ia	I	a	*	Partial	Complete	Complete	Complete	Complete	Complete	Partial	NA	NA	NA	NA
KM193777	Morard R, Darling KF, Mahé F, Audic S, Ujiié Y, Weiner AKM, et al. PFR2 : a curated database of planktonic foraminifera 18S ribosomal DNA as a resource for studies of plankton ecology, biogeography and evolution. Mol Ecol Resour. 2015;15: 1472–1485. doi:10.1111/1755-0998.12410	Darling KF, Kroon D, Wade CM, Leigh J (1996) Molecular Phylogeny of the planktic foraminifera. Journal of foraminiferal research, 26, 324–330; Darling KF, Wade CM, Kroon D, Brown AJL (1997) Planktic foraminiferal molecular evolution and their polyphyletic origins from benthic taxa. Marine Micropaleontology, 30, 251–266.	OM293	DS	*	Meteor, M74-1b	*	Oman Margin	Indian Ocean	16.4333	61.2498	2007-09-24	200-300	Globigerinita glutinata	Microperforates	Globigerinita	glutinata	NA	NA	NA	NO	Assignation lvl-3	Microperforates	Globigerinita	glutinata	IIa6	II	a	6	Partial	Complete	Complete	Complete	Complete	Complete	Partial	NA	NA	NA	NA
KM193781	Morard R, Darling KF, Mahé F, Audic S, Ujiié Y, Weiner AKM, et al. PFR2 : a curated database of planktonic foraminifera 18S ribosomal DNA as a resource for studies of plankton ecology, biogeography and evolution. Mol Ecol Resour. 2015;15: 1472–1485. doi:10.1111/1755-0998.12410	Darling KF, Kroon D, Wade CM, Leigh J (1996) Molecular Phylogeny of the planktic foraminifera. Journal of foraminiferal research, 26, 324–330; Darling KF, Wade CM, Kroon D, Brown AJL (1997) Planktic foraminiferal molecular evolution and their polyphyletic origins from benthic taxa. Marine Micropaleontology, 30, 251–266.	NA271	DS	*	Charles Darwin, CD159	*	North Atlantic	North Atlantic	57.7	-28.7	2004-07-13	*	Globigerinita uvula	Microperforates	Globigerinita	uvula	NA	NA	NA	NO	Assignation lvl-2	Microperforates	Globigerinita	uvula	Ia	I	a	*	Partial	Complete	Complete	Complete	Complete	Complete	Partial	NA	NA	NA	NA
KM193782	Morard R, Darling KF, Mahé F, Audic S, Ujiié Y, Weiner AKM, et al. PFR2 : a curated database of planktonic foraminifera 18S ribosomal DNA as a resource for studies of plankton ecology, biogeography and evolution. Mol Ecol Resour. 2015;15: 1472–1485. doi:10.1111/1755-0998.12410	Darling KF, Kroon D, Wade CM, Leigh J (1996) Molecular Phylogeny of the planktic foraminifera. Journal of foraminiferal research, 26, 324–330; Darling KF, Wade CM, Kroon D, Brown AJL (1997) Planktic foraminiferal molecular evolution and their polyphyletic origins from benthic taxa. Marine Micropaleontology, 30, 251–266.	NA345	DS	*	Charles Darwin, CD159	*	North Atlantic	North Atlantic	59	-32.8333	2004-07-15	*	Globigerinita uvula	Microperforates	Globigerinita	uvula	NA	NA	NA	NO	Assignation lvl-2	Microperforates	Globigerinita	uvula	Ia	I	a	*	Partial	Complete	Complete	Complete	Complete	Complete	Partial	NA	NA	NA	NA
KM193783	Morard R, Darling KF, Mahé F, Audic S, Ujiié Y, Weiner AKM, et al. PFR2 : a curated database of planktonic foraminifera 18S ribosomal DNA as a resource for studies of plankton ecology, biogeography and evolution. Mol Ecol Resour. 2015;15: 1472–1485. doi:10.1111/1755-0998.12410	Darling KF, Kroon D, Wade CM, Leigh J (1996) Molecular Phylogeny of the planktic foraminifera. Journal of foraminiferal research, 26, 324–330; Darling KF, Wade CM, Kroon D, Brown AJL (1997) Planktic foraminiferal molecular evolution and their polyphyletic origins from benthic taxa. Marine Micropaleontology, 30, 251–266.	NA376	DS	*	Charles Darwin, CD159	*	North Atlantic	North Atlantic	59.8333	-36.7	2004-07-16	*	Globigerinita uvula	Microperforates	Globigerinita	uvula	NA	NA	NA	NO	Assignation lvl-2	Microperforates	Globigerinita	uvula	Ia	I	a	*	Partial	Complete	Complete	Complete	Complete	Complete	Partial	NA	NA	NA	NA
KM193784	Morard R, Darling KF, Mahé F, Audic S, Ujiié Y, Weiner AKM, et al. PFR2 : a curated database of planktonic foraminifera 18S ribosomal DNA as a resource for studies of plankton ecology, biogeography and evolution. Mol Ecol Resour. 2015;15: 1472–1485. doi:10.1111/1755-0998.12410	Darling KF, Kroon D, Wade CM, Leigh J (1996) Molecular Phylogeny of the planktic foraminifera. Journal of foraminiferal research, 26, 324–330; Darling KF, Wade CM, Kroon D, Brown AJL (1997) Planktic foraminiferal molecular evolution and their polyphyletic origins from benthic taxa. Marine Micropaleontology, 30, 251–266.	NA384	DS	*	Charles Darwin, CD159	*	North Atlantic	North Atlantic	59.8333	-36.7	2004-07-16	*	Globigerinita uvula	Microperforates	Globigerinita	uvula	NA	NA	NA	NO	Assignation lvl-2	Microperforates	Globigerinita	uvula	Ia	I	a	*	Partial	Complete	Complete	Complete	Complete	Complete	Partial	NA	NA	NA	NA
KM193785	Morard R, Darling KF, Mahé F, Audic S, Ujiié Y, Weiner AKM, et al. PFR2 : a curated database of planktonic foraminifera 18S ribosomal DNA as a resource for studies of plankton ecology, biogeography and evolution. Mol Ecol Resour. 2015;15: 1472–1485. doi:10.1111/1755-0998.12410	Darling KF, Kroon D, Wade CM, Leigh J (1996) Molecular Phylogeny of the planktic foraminifera. Journal of foraminiferal research, 26, 324–330; Darling KF, Wade CM, Kroon D, Brown AJL (1997) Planktic foraminiferal molecular evolution and their polyphyletic origins from benthic taxa. Marine Micropaleontology, 30, 251–266.	NA423	DS	*	Charles Darwin, CD159	*	North Atlantic	North Atlantic	60.1667	-39.1167	2004-07-17	*	Globigerinita uvula	Microperforates	Globigerinita	uvula	NA	NA	NA	NO	Assignation lvl-2	Microperforates	Globigerinita	uvula	Ia	I	a	*	Partial	Complete	Complete	Complete	Complete	Complete	Partial	NA	NA	NA	NA
KM193786	Morard R, Darling KF, Mahé F, Audic S, Ujiié Y, Weiner AKM, et al. PFR2 : a curated database of planktonic foraminifera 18S ribosomal DNA as a resource for studies of plankton ecology, biogeography and evolution. Mol Ecol Resour. 2015;15: 1472–1485. doi:10.1111/1755-0998.12410	Darling KF, Kroon D, Wade CM, Leigh J (1996) Molecular Phylogeny of the planktic foraminifera. Journal of foraminiferal research, 26, 324–330; Darling KF, Wade CM, Kroon D, Brown AJL (1997) Planktic foraminiferal molecular evolution and their polyphyletic origins from benthic taxa. Marine Micropaleontology, 30, 251–266.	NA561	DS	*	Charles Darwin, CD159	*	North Atlantic	North Atlantic	58.2333	-46.9833	2004-07-22	*	Globigerinita uvula	Microperforates	Globigerinita	uvula	NA	NA	NA	NO	Assignation lvl-2	Microperforates	Globigerinita	uvula	Ia	I	a	*	Partial	Complete	Complete	Complete	Complete	Complete	Partial	NA	NA	NA	NA
KM193819	Morard R, Darling KF, Mahé F, Audic S, Ujiié Y, Weiner AKM, et al. PFR2 : a curated database of planktonic foraminifera 18S ribosomal DNA as a resource for studies of plankton ecology, biogeography and evolution. Mol Ecol Resour. 2015;15: 1472–1485. doi:10.1111/1755-0998.12410	Darling KF, Kroon D, Wade CM, Leigh J (1996) Molecular Phylogeny of the planktic foraminifera. Journal of foraminiferal research, 26, 324–330; Darling KF, Wade CM, Kroon D, Brown AJL (1997) Planktic foraminiferal molecular evolution and their polyphyletic origins from benthic taxa. Marine Micropaleontology, 30, 251–266.	NA260	DS	*	Charles Darwin, CD159	*	North Atlantic	North Atlantic	57.7	-28.7	2004-07-13	*	Globigerinita uvula	Microperforates	Globigerinita	uvula	NA	NA	NA	NO	Assignation lvl-2	Microperforates	Globigerinita	uvula	Ia	I	a	*	Partial	Complete	Complete	Complete	Complete	Complete	Partial	NA	NA	NA	NA
KM193820	Morard R, Darling KF, Mahé F, Audic S, Ujiié Y, Weiner AKM, et al. PFR2 : a curated database of planktonic foraminifera 18S ribosomal DNA as a resource for studies of plankton ecology, biogeography and evolution. Mol Ecol Resour. 2015;15: 1472–1485. doi:10.1111/1755-0998.12410	Darling KF, Kroon D, Wade CM, Leigh J (1996) Molecular Phylogeny of the planktic foraminifera. Journal of foraminiferal research, 26, 324–330; Darling KF, Wade CM, Kroon D, Brown AJL (1997) Planktic foraminiferal molecular evolution and their polyphyletic origins from benthic taxa. Marine Micropaleontology, 30, 251–266.	NA338	DS	*	Charles Darwin, CD159	*	North Atlantic	North Atlantic	58.6	-31.5	2004-07-13	*	Globigerinita uvula	Microperforates	Globigerinita	uvula	NA	NA	NA	NO	Assignation lvl-2	Microperforates	Globigerinita	uvula	Ia	I	a	*	Partial	Complete	Complete	Complete	Complete	Complete	Partial	NA	NA	NA	NA
KM193821	Morard R, Darling KF, Mahé F, Audic S, Ujiié Y, Weiner AKM, et al. PFR2 : a curated database of planktonic foraminifera 18S ribosomal DNA as a resource for studies of plankton ecology, biogeography and evolution. Mol Ecol Resour. 2015;15: 1472–1485. doi:10.1111/1755-0998.12410	Darling KF, Kroon D, Wade CM, Leigh J (1996) Molecular Phylogeny of the planktic foraminifera. Journal of foraminiferal research, 26, 324–330; Darling KF, Wade CM, Kroon D, Brown AJL (1997) Planktic foraminiferal molecular evolution and their polyphyletic origins from benthic taxa. Marine Micropaleontology, 30, 251–266.	NA559	DS	*	Charles Darwin, CD159	*	North Atlantic	North Atlantic	58.2333	-46.9833	2004-07-22	*	Globigerinita uvula	Microperforates	Globigerinita	uvula	NA	NA	NA	NO	Assignation lvl-2	Microperforates	Globigerinita	uvula	Ia	I	a	*	Partial	Complete	Complete	Complete	Complete	Complete	Partial	NA	NA	NA	NA
KM193938	Morard R, Darling KF, Mahé F, Audic S, Ujiié Y, Weiner AKM, et al. PFR2 : a curated database of planktonic foraminifera 18S ribosomal DNA as a resource for studies of plankton ecology, biogeography and evolution. Mol Ecol Resour. 2015;15: 1472–1485. doi:10.1111/1755-0998.12410	Darling KF, Kroon D, Wade CM, Leigh J (1996) Molecular Phylogeny of the planktic foraminifera. Journal of foraminiferal research, 26, 324–330; Darling KF, Wade CM, Kroon D, Brown AJL (1997) Planktic foraminiferal molecular evolution and their polyphyletic origins from benthic taxa. Marine Micropaleontology, 30, 251–266.	AS124	DS	*	Charles Darwin, CD148	*	Arabian Sea	Indian Ocean	15.0111	65.0002	2003-07-05	*	Globigerinita uvula	Rotaliida	Rotaliida	sp.5	NA	NA	NA	YES	phylogenetic placement	Microperforates	Tenuitella	iota	*	*	*	*	Partial	Complete	Complete	Complete	Complete	Complete	Partial	NA	NA	NA	NA
KM194018	Morard R, Darling KF, Mahé F, Audic S, Ujiié Y, Weiner AKM, et al. PFR2 : a curated database of planktonic foraminifera 18S ribosomal DNA as a resource for studies of plankton ecology, biogeography and evolution. Mol Ecol Resour. 2015;15: 1472–1485. doi:10.1111/1755-0998.12410	Darling KF, Kroon D, Wade CM, Leigh J (1996) Molecular Phylogeny of the planktic foraminifera. Journal of foraminiferal research, 26, 324–330; Darling KF, Wade CM, Kroon D, Brown AJL (1997) Planktic foraminiferal molecular evolution and their polyphyletic origins from benthic taxa. Marine Micropaleontology, 30, 251–266.	MC400	DS	*	Pelagia, 64PE304	*	Mozambique Channel	Indian Ocean	-16.7133	40.8473	2009-03-26	*	Candeina nitida	Microperforates	Candeina	nitida	NA	NA	NA	NO	Assignation lvl-2	Microperforates	Candeina	nitida	Ia	I	a	*	Partial	Complete	Complete	Complete	Complete	Complete	Complete	Partial	NA	NA	NA
KM194025	Morard R, Darling KF, Mahé F, Audic S, Ujiié Y, Weiner AKM, et al. PFR2 : a curated database of planktonic foraminifera 18S ribosomal DNA as a resource for studies of plankton ecology, biogeography and evolution. Mol Ecol Resour. 2015;15: 1472–1485. doi:10.1111/1755-0998.12410	Darling KF, Kroon D, Wade CM, Leigh J (1996) Molecular Phylogeny of the planktic foraminifera. Journal of foraminiferal research, 26, 324–330; Darling KF, Wade CM, Kroon D, Brown AJL (1997) Planktic foraminiferal molecular evolution and their polyphyletic origins from benthic taxa. Marine Micropaleontology, 30, 251–266.	MC101	DS	*	Pelagia, 64PE304	*	Mozambique Channel	Indian Ocean	-8.95083	39.6652	2009-03-12	*	Globigerinita glutinata	Microperforates	Globigerinita	glutinata	NA	NA	NA	NO	Assignation lvl-2	Microperforates	Globigerinita	glutinata	IIa	II	a	*	Partial	Complete	Complete	Complete	Complete	Complete	Complete	Partial	NA	NA	NA
KM194056	Morard R, Darling KF, Mahé F, Audic S, Ujiié Y, Weiner AKM, et al. PFR2 : a curated database of planktonic foraminifera 18S ribosomal DNA as a resource for studies of plankton ecology, biogeography and evolution. Mol Ecol Resour. 2015;15: 1472–1485. doi:10.1111/1755-0998.12410	Darling KF, Kroon D, Wade CM, Leigh J (1996) Molecular Phylogeny of the planktic foraminifera. Journal of foraminiferal research, 26, 324–330; Darling KF, Wade CM, Kroon D, Brown AJL (1997) Planktic foraminiferal molecular evolution and their polyphyletic origins from benthic taxa. Marine Micropaleontology, 30, 251–266.	NA570	DS	*	Charles Darwin, CD159	*	North Atlantic	North Atlantic	57.5667	-48.4333	2004-07-23	*	Globigerinita uvula	Microperforates	Globigerinita	uvula	NA	NA	NA	NO	Assignation lvl-2	Microperforates	Globigerinita	uvula	Ia	I	a	*	NA	Partial	Complete	Complete	Complete	Complete	Complete	Partial	NA	NA	NA
KM194057	Morard R, Darling KF, Mahé F, Audic S, Ujiié Y, Weiner AKM, et al. PFR2 : a curated database of planktonic foraminifera 18S ribosomal DNA as a resource for studies of plankton ecology, biogeography and evolution. Mol Ecol Resour. 2015;15: 1472–1485. doi:10.1111/1755-0998.12410	Darling KF, Kroon D, Wade CM, Leigh J (1996) Molecular Phylogeny of the planktic foraminifera. Journal of foraminiferal research, 26, 324–330; Darling KF, Wade CM, Kroon D, Brown AJL (1997) Planktic foraminiferal molecular evolution and their polyphyletic origins from benthic taxa. Marine Micropaleontology, 30, 251–266.	NA740	DS	*	Charles Darwin, CD159	*	North Atlantic	North Atlantic	52.3333	-49.9333	2004-07-27	*	Globigerinita uvula	Microperforates	Globigerinita	uvula	NA	NA	NA	NO	Assignation lvl-2	Microperforates	Globigerinita	uvula	Ia	I	a	*	NA	Partial	Complete	Complete	Complete	Complete	Complete	Partial	NA	NA	NA
KM194070	Morard R, Darling KF, Mahé F, Audic S, Ujiié Y, Weiner AKM, et al. PFR2 : a curated database of planktonic foraminifera 18S ribosomal DNA as a resource for studies of plankton ecology, biogeography and evolution. Mol Ecol Resour. 2015;15: 1472–1485. doi:10.1111/1755-0998.12410	Darling KF, Kroon D, Wade CM, Leigh J (1996) Molecular Phylogeny of the planktic foraminifera. Journal of foraminiferal research, 26, 324–330; Darling KF, Wade CM, Kroon D, Brown AJL (1997) Planktic foraminiferal molecular evolution and their polyphyletic origins from benthic taxa. Marine Micropaleontology, 30, 251–266.	NA64	DS	*	Charles Darwin, CD159	*	North Atlantic	North Atlantic	61.2667	-15.0667	2004-07-04	*	Globigerinita uvula	Microperforates	Globigerinita	uvula	NA	NA	NA	NO	Assignation lvl-2	Microperforates	Globigerinita	uvula	Ia	I	a	*	Partial	Complete	Complete	Complete	Complete	Complete	Complete	Partial	NA	NA	NA
KM194071	Morard R, Darling KF, Mahé F, Audic S, Ujiié Y, Weiner AKM, et al. PFR2 : a curated database of planktonic foraminifera 18S ribosomal DNA as a resource for studies of plankton ecology, biogeography and evolution. Mol Ecol Resour. 2015;15: 1472–1485. doi:10.1111/1755-0998.12410	Darling KF, Kroon D, Wade CM, Leigh J (1996) Molecular Phylogeny of the planktic foraminifera. Journal of foraminiferal research, 26, 324–330; Darling KF, Wade CM, Kroon D, Brown AJL (1997) Planktic foraminiferal molecular evolution and their polyphyletic origins from benthic taxa. Marine Micropaleontology, 30, 251–266.	NA364	DS	*	Charles Darwin, CD159	*	North Atlantic	North Atlantic	59	-32.8333	2004-07-15	*	Globigerinita uvula	Microperforates	Globigerinita	uvula	NA	NA	NA	NO	Assignation lvl-2	Microperforates	Globigerinita	uvula	Ia	I	a	*	Partial	Complete	Complete	Complete	Complete	Complete	Complete	Partial	NA	NA	NA
KM194073	Morard R, Darling KF, Mahé F, Audic S, Ujiié Y, Weiner AKM, et al. PFR2 : a curated database of planktonic foraminifera 18S ribosomal DNA as a resource for studies of plankton ecology, biogeography and evolution. Mol Ecol Resour. 2015;15: 1472–1485. doi:10.1111/1755-0998.12410	Darling KF, Kroon D, Wade CM, Leigh J (1996) Molecular Phylogeny of the planktic foraminifera. Journal of foraminiferal research, 26, 324–330; Darling KF, Wade CM, Kroon D, Brown AJL (1997) Planktic foraminiferal molecular evolution and their polyphyletic origins from benthic taxa. Marine Micropaleontology, 30, 251–266.	MC408a	DS	*	Pelagia, 64PE304	*	Mozambique Channel	Indian Ocean	-16.7133	40.8473	2009-03-26	*	Candeina nitida	Microperforates	Candeina	nitida	NA	NA	NA	NO	Assignation lvl-3	Microperforates	Candeina	nitida	Ia1	I	a	1	Partial	Complete	Complete	Complete	Complete	Complete	Complete	Partial	NA	NA	NA
KM194076	Morard R, Darling KF, Mahé F, Audic S, Ujiié Y, Weiner AKM, et al. PFR2 : a curated database of planktonic foraminifera 18S ribosomal DNA as a resource for studies of plankton ecology, biogeography and evolution. Mol Ecol Resour. 2015;15: 1472–1485. doi:10.1111/1755-0998.12410	Darling KF, Kroon D, Wade CM, Leigh J (1996) Molecular Phylogeny of the planktic foraminifera. Journal of foraminiferal research, 26, 324–330; Darling KF, Wade CM, Kroon D, Brown AJL (1997) Planktic foraminiferal molecular evolution and their polyphyletic origins from benthic taxa. Marine Micropaleontology, 30, 251–266.	NA576	DS	*	Charles Darwin, CD159	*	North Atlantic	North Atlantic	57.5667	-48.4333	2004-07-23	*	Globigerinita uvula	Microperforates	Globigerinita	uvula	NA	NA	NA	NO	Assignation lvl-2	Microperforates	Globigerinita	uvula	Ia	I	a	*	Partial	Complete	Complete	Complete	Complete	Complete	Complete	Partial	NA	NA	NA
KM194078	Morard R, Darling KF, Mahé F, Audic S, Ujiié Y, Weiner AKM, et al. PFR2 : a curated database of planktonic foraminifera 18S ribosomal DNA as a resource for studies of plankton ecology, biogeography and evolution. Mol Ecol Resour. 2015;15: 1472–1485. doi:10.1111/1755-0998.12410	Darling KF, Kroon D, Wade CM, Leigh J (1996) Molecular Phylogeny of the planktic foraminifera. Journal of foraminiferal research, 26, 324–330; Darling KF, Wade CM, Kroon D, Brown AJL (1997) Planktic foraminiferal molecular evolution and their polyphyletic origins from benthic taxa. Marine Micropaleontology, 30, 251–266.	MC463	DS	*	Pelagia, 64PE304	*	Mozambique Channel	Indian Ocean	-18.241	37.8687	2009-03-28	*	Candeina nitida	Microperforates	Candeina	nitida	NA	NA	NA	NO	Assignation lvl-2	Microperforates	Candeina	nitida	Ia	I	a	*	Partial	Complete	Complete	Complete	Complete	Complete	Complete	Partial	NA	NA	NA
KM194091	Morard R, Darling KF, Mahé F, Audic S, Ujiié Y, Weiner AKM, et al. PFR2 : a curated database of planktonic foraminifera 18S ribosomal DNA as a resource for studies of plankton ecology, biogeography and evolution. Mol Ecol Resour. 2015;15: 1472–1485. doi:10.1111/1755-0998.12410	Darling KF, Kroon D, Wade CM, Leigh J (1996) Molecular Phylogeny of the planktic foraminifera. Journal of foraminiferal research, 26, 324–330; Darling KF, Wade CM, Kroon D, Brown AJL (1997) Planktic foraminiferal molecular evolution and their polyphyletic origins from benthic taxa. Marine Micropaleontology, 30, 251–266.	MC408b	DS	*	Pelagia, 64PE304	*	Mozambique Channel	Indian Ocean	-16.7133	40.8473	2009-03-26	*	Candeina nitida	Microperforates	Candeina	nitida	NA	NA	NA	NO	Assignation lvl-3	Microperforates	Candeina	nitida	Ia1	I	a	1	Partial	Complete	Complete	Complete	Complete	Complete	Complete	Partial	NA	NA	NA
KM194104	Morard R, Darling KF, Mahé F, Audic S, Ujiié Y, Weiner AKM, et al. PFR2 : a curated database of planktonic foraminifera 18S ribosomal DNA as a resource for studies of plankton ecology, biogeography and evolution. Mol Ecol Resour. 2015;15: 1472–1485. doi:10.1111/1755-0998.12410	Darling KF, Kroon D, Wade CM, Leigh J (1996) Molecular Phylogeny of the planktic foraminifera. Journal of foraminiferal research, 26, 324–330; Darling KF, Wade CM, Kroon D, Brown AJL (1997) Planktic foraminiferal molecular evolution and their polyphyletic origins from benthic taxa. Marine Micropaleontology, 30, 251–266.	NA365	DS	*	Charles Darwin, CD159	*	North Atlantic	North Atlantic	59	-32.8333	2004-07-15	*	Globigerinita uvula	Microperforates	Globigerinita	uvula	NA	NA	NA	NO	Assignation lvl-2	Microperforates	Globigerinita	uvula	Ia	I	a	*	NA	Partial	Complete	Complete	Complete	Complete	Complete	Complete	Partial	NA	NA
KM194161	Morard R, Darling KF, Mahé F, Audic S, Ujiié Y, Weiner AKM, et al. PFR2 : a curated database of planktonic foraminifera 18S ribosomal DNA as a resource for studies of plankton ecology, biogeography and evolution. Mol Ecol Resour. 2015;15: 1472–1485. doi:10.1111/1755-0998.12410	Darling KF, Kroon D, Wade CM, Leigh J (1996) Molecular Phylogeny of the planktic foraminifera. Journal of foraminiferal research, 26, 324–330; Darling KF, Wade CM, Kroon D, Brown AJL (1997) Planktic foraminiferal molecular evolution and their polyphyletic origins from benthic taxa. Marine Micropaleontology, 30, 251–266.	AL7	DS	*	Near Shore Collection	*	Lizard Island, Great Barrier Reef, Australia	South Pacific	-14.6167	145.65	1995-08-01	3-4	Globigerinita glutinata	Microperforates	Globigerinita	glutinata	NA	NA	NA	NO	Assignation lvl-2	Microperforates	Globigerinita	glutinata	IIa	II	a	*	Partial	Complete	Complete	Complete	Complete	Complete	Complete	Complete	Complete	Complete	Partial
KM194293	Morard R, Darling KF, Mahé F, Audic S, Ujiié Y, Weiner AKM, et al. PFR2 : a curated database of planktonic foraminifera 18S ribosomal DNA as a resource for studies of plankton ecology, biogeography and evolution. Mol Ecol Resour. 2015;15: 1472–1485. doi:10.1111/1755-0998.12410	Aurahs R, Göker M, Grimm GW et al. (2009) Using the Multiple Analysis Approach to Reconstruct Phylogenetic Relationships among Planktonic Foraminifera from Highly Divergent and Length-polymorphic SSU rDNA Sequences. Bioinformatics and biology insights, 3, 155–177.	4921	1	*	Maria S. Merian, MSM09-2	*	*	North Atlantic	58.8477	-50.4308	2008-08-31	100-140	Globigerinita uvula	Microperforates	Globigerinita	uvula	NA	NA	NA	NO	Assignation lvl-2	Microperforates	Globigerinita	uvula	Ia	I	a	*	Partial	Complete	Complete	Complete	Complete	Complete	Complete	Complete	Complete	Partial	NA
KM194298	Morard R, Darling KF, Mahé F, Audic S, Ujiié Y, Weiner AKM, et al. PFR2 : a curated database of planktonic foraminifera 18S ribosomal DNA as a resource for studies of plankton ecology, biogeography and evolution. Mol Ecol Resour. 2015;15: 1472–1485. doi:10.1111/1755-0998.12410	Aurahs R, Göker M, Grimm GW et al. (2009) Using the Multiple Analysis Approach to Reconstruct Phylogenetic Relationships among Planktonic Foraminifera from Highly Divergent and Length-polymorphic SSU rDNA Sequences. Bioinformatics and biology insights, 3, 155–177.	4920	2	*	Maria S. Merian, MSM09-2	*	*	North Atlantic	58.8477	-50.4308	2008-08-31	100-140	Globigerinita uvula	Microperforates	Globigerinita	uvula	NA	NA	NA	NO	Assignation lvl-3	Microperforates	Globigerinita	uvula	Ia3	I	a	3	Partial	Complete	Complete	Complete	Complete	Complete	Complete	Complete	Complete	Partial	NA
KM194299	Morard R, Darling KF, Mahé F, Audic S, Ujiié Y, Weiner AKM, et al. PFR2 : a curated database of planktonic foraminifera 18S ribosomal DNA as a resource for studies of plankton ecology, biogeography and evolution. Mol Ecol Resour. 2015;15: 1472–1485. doi:10.1111/1755-0998.12410	Aurahs R, Göker M, Grimm GW et al. (2009) Using the Multiple Analysis Approach to Reconstruct Phylogenetic Relationships among Planktonic Foraminifera from Highly Divergent and Length-polymorphic SSU rDNA Sequences. Bioinformatics and biology insights, 3, 155–177.	4921	2	*	Maria S. Merian, MSM09-2	*	*	North Atlantic	58.8477	-50.4308	2008-08-31	100-140	Globigerinita uvula	Microperforates	Globigerinita	uvula	NA	NA	NA	NO	Assignation lvl-2	Microperforates	Globigerinita	uvula	Ia	I	a	*	Partial	Complete	Complete	Complete	Complete	Complete	Complete	Complete	Complete	Partial	NA
KM194304	Morard R, Darling KF, Mahé F, Audic S, Ujiié Y, Weiner AKM, et al. PFR2 : a curated database of planktonic foraminifera 18S ribosomal DNA as a resource for studies of plankton ecology, biogeography and evolution. Mol Ecol Resour. 2015;15: 1472–1485. doi:10.1111/1755-0998.12410	Aurahs R, Göker M, Grimm GW et al. (2009) Using the Multiple Analysis Approach to Reconstruct Phylogenetic Relationships among Planktonic Foraminifera from Highly Divergent and Length-polymorphic SSU rDNA Sequences. Bioinformatics and biology insights, 3, 155–177.	4921	3	*	Maria S. Merian, MSM09-2	*	*	North Atlantic	58.8477	-50.4308	2008-08-31	100-140	Globigerinita uvula	Microperforates	Globigerinita	uvula	NA	NA	NA	NO	HOLOTYPE	Microperforates	Globigerinita	uvula	Ia2	I	a	2	Partial	Complete	Complete	Complete	Complete	Complete	Complete	Complete	Complete	Complete	Partial
KM194309	Morard R, Darling KF, Mahé F, Audic S, Ujiié Y, Weiner AKM, et al. PFR2 : a curated database of planktonic foraminifera 18S ribosomal DNA as a resource for studies of plankton ecology, biogeography and evolution. Mol Ecol Resour. 2015;15: 1472–1485. doi:10.1111/1755-0998.12410	Aurahs R, Göker M, Grimm GW et al. (2009) Using the Multiple Analysis Approach to Reconstruct Phylogenetic Relationships among Planktonic Foraminifera from Highly Divergent and Length-polymorphic SSU rDNA Sequences. Bioinformatics and biology insights, 3, 155–177.	4921	4	*	Maria S. Merian, MSM09-2	*	*	North Atlantic	58.8477	-50.4308	2008-08-31	100-140	Globigerinita uvula	Microperforates	Globigerinita	uvula	NA	NA	NA	NO	BASETYPE	Microperforates	Globigerinita	uvula	Ia2	I	a	2	Partial	Complete	Complete	Complete	Complete	Complete	Complete	Complete	Complete	Complete	Partial
KM194312	Morard R, Darling KF, Mahé F, Audic S, Ujiié Y, Weiner AKM, et al. PFR2 : a curated database of planktonic foraminifera 18S ribosomal DNA as a resource for studies of plankton ecology, biogeography and evolution. Mol Ecol Resour. 2015;15: 1472–1485. doi:10.1111/1755-0998.12410	Aurahs R, Göker M, Grimm GW et al. (2009) Using the Multiple Analysis Approach to Reconstruct Phylogenetic Relationships among Planktonic Foraminifera from Highly Divergent and Length-polymorphic SSU rDNA Sequences. Bioinformatics and biology insights, 3, 155–177.	4920	5	*	Maria S. Merian, MSM09-2	*	*	North Atlantic	58.8477	-50.4308	2008-08-31	100-140	Globigerinita uvula	Microperforates	Globigerinita	uvula	NA	NA	NA	NO	Assignation lvl-3	Microperforates	Globigerinita	uvula	Ia3	I	a	3	Partial	Complete	Complete	Complete	Complete	Complete	Complete	Complete	Complete	Partial	NA
KM194313	Morard R, Darling KF, Mahé F, Audic S, Ujiié Y, Weiner AKM, et al. PFR2 : a curated database of planktonic foraminifera 18S ribosomal DNA as a resource for studies of plankton ecology, biogeography and evolution. Mol Ecol Resour. 2015;15: 1472–1485. doi:10.1111/1755-0998.12410	Aurahs R, Göker M, Grimm GW et al. (2009) Using the Multiple Analysis Approach to Reconstruct Phylogenetic Relationships among Planktonic Foraminifera from Highly Divergent and Length-polymorphic SSU rDNA Sequences. Bioinformatics and biology insights, 3, 155–177.	4920	6	*	Maria S. Merian, MSM09-2	*	*	North Atlantic	58.8477	-50.4308	2008-08-31	100-140	Globigerinita uvula	Microperforates	Globigerinita	uvula	NA	NA	NA	NO	HOLOTYPE	Microperforates	Globigerinita	uvula	Ia3	I	a	3	Partial	Complete	Complete	Complete	Complete	Complete	Complete	Complete	Complete	Complete	Partial
KM194316	Morard R, Darling KF, Mahé F, Audic S, Ujiié Y, Weiner AKM, et al. PFR2 : a curated database of planktonic foraminifera 18S ribosomal DNA as a resource for studies of plankton ecology, biogeography and evolution. Mol Ecol Resour. 2015;15: 1472–1485. doi:10.1111/1755-0998.12410	Aurahs R, Göker M, Grimm GW et al. (2009) Using the Multiple Analysis Approach to Reconstruct Phylogenetic Relationships among Planktonic Foraminifera from Highly Divergent and Length-polymorphic SSU rDNA Sequences. Bioinformatics and biology insights, 3, 155–177.	4920	8	*	Maria S. Merian, MSM09-2	*	*	North Atlantic	58.8477	-50.4308	2008-08-31	100-140	Globigerinita uvula	Microperforates	Globigerinita	uvula	NA	NA	NA	NO	Assignation lvl-3	Microperforates	Globigerinita	uvula	Ia3	I	a	3	Partial	Complete	Complete	Complete	Complete	Complete	Complete	Complete	Partial	NA	NA
KM194317	Morard R, Darling KF, Mahé F, Audic S, Ujiié Y, Weiner AKM, et al. PFR2 : a curated database of planktonic foraminifera 18S ribosomal DNA as a resource for studies of plankton ecology, biogeography and evolution. Mol Ecol Resour. 2015;15: 1472–1485. doi:10.1111/1755-0998.12410	Aurahs R, Göker M, Grimm GW et al. (2009) Using the Multiple Analysis Approach to Reconstruct Phylogenetic Relationships among Planktonic Foraminifera from Highly Divergent and Length-polymorphic SSU rDNA Sequences. Bioinformatics and biology insights, 3, 155–177.	4920	11	*	Maria S. Merian, MSM09-2	*	*	North Atlantic	58.8477	-50.4308	2008-08-31	100-140	Globigerinita uvula	Microperforates	Globigerinita	uvula	NA	NA	NA	NO	Assignation lvl-3	Microperforates	Globigerinita	uvula	Ia3	I	a	3	Partial	Complete	Complete	Complete	Complete	Complete	Complete	Complete	Complete	Partial	NA
KM194323	Morard R, Darling KF, Mahé F, Audic S, Ujiié Y, Weiner AKM, et al. PFR2 : a curated database of planktonic foraminifera 18S ribosomal DNA as a resource for studies of plankton ecology, biogeography and evolution. Mol Ecol Resour. 2015;15: 1472–1485. doi:10.1111/1755-0998.12410	Aurahs R, Göker M, Grimm GW et al. (2009) Using the Multiple Analysis Approach to Reconstruct Phylogenetic Relationships among Planktonic Foraminifera from Highly Divergent and Length-polymorphic SSU rDNA Sequences. Bioinformatics and biology insights, 3, 155–177.	4405	1	*	Maria S. Merian, MSM09-2	*	*	North Atlantic	53.3833	-50.2495	2008-08-24	0-20	Globigerinita uvula	Microperforates	Globigerinita	uvula	NA	NA	NA	NO	HOLOTYPE	Microperforates	Globigerinita	uvula	Ia1	I	a	1	Partial	Complete	Complete	Complete	Complete	Complete	Complete	Complete	Complete	Complete	Partial
KM194324	Morard R, Darling KF, Mahé F, Audic S, Ujiié Y, Weiner AKM, et al. PFR2 : a curated database of planktonic foraminifera 18S ribosomal DNA as a resource for studies of plankton ecology, biogeography and evolution. Mol Ecol Resour. 2015;15: 1472–1485. doi:10.1111/1755-0998.12410	Aurahs R, Göker M, Grimm GW et al. (2009) Using the Multiple Analysis Approach to Reconstruct Phylogenetic Relationships among Planktonic Foraminifera from Highly Divergent and Length-polymorphic SSU rDNA Sequences. Bioinformatics and biology insights, 3, 155–177.	5109	1	*	Maria S. Merian, MSM09-2	*	*	North Atlantic	59.6188	-49.4812	2008-09-01	0-20	Globigerinita uvula	Microperforates	Globigerinita	uvula	NA	NA	NA	NO	Assignation lvl-2	Microperforates	Globigerinita	uvula	Ia	I	a	*	Partial	Complete	Complete	Complete	Complete	Complete	Complete	Complete	Complete	Complete	Partial
KM194325	Morard R, Darling KF, Mahé F, Audic S, Ujiié Y, Weiner AKM, et al. PFR2 : a curated database of planktonic foraminifera 18S ribosomal DNA as a resource for studies of plankton ecology, biogeography and evolution. Mol Ecol Resour. 2015;15: 1472–1485. doi:10.1111/1755-0998.12410	Aurahs R, Göker M, Grimm GW et al. (2009) Using the Multiple Analysis Approach to Reconstruct Phylogenetic Relationships among Planktonic Foraminifera from Highly Divergent and Length-polymorphic SSU rDNA Sequences. Bioinformatics and biology insights, 3, 155–177.	5111	1	*	Maria S. Merian, MSM09-2	*	*	North Atlantic	59.6188	-49.4812	2008-09-01	0-20	Globigerinita uvula	Microperforates	Globigerinita	uvula	NA	NA	NA	NO	Assignation lvl-3	Microperforates	Globigerinita	uvula	Ia1	I	a	1	Partial	Complete	Complete	Complete	Complete	Complete	Complete	Complete	Complete	Complete	Partial
KM194326	Morard R, Darling KF, Mahé F, Audic S, Ujiié Y, Weiner AKM, et al. PFR2 : a curated database of planktonic foraminifera 18S ribosomal DNA as a resource for studies of plankton ecology, biogeography and evolution. Mol Ecol Resour. 2015;15: 1472–1485. doi:10.1111/1755-0998.12410	Aurahs R, Göker M, Grimm GW et al. (2009) Using the Multiple Analysis Approach to Reconstruct Phylogenetic Relationships among Planktonic Foraminifera from Highly Divergent and Length-polymorphic SSU rDNA Sequences. Bioinformatics and biology insights, 3, 155–177.	4407	3	*	Maria S. Merian, MSM09-2	*	*	North Atlantic	53.3833	-50.2495	2008-08-24	0-20	Globigerinita uvula	Microperforates	Globigerinita	uvula	NA	NA	NA	NO	Assignation lvl-2	Microperforates	Globigerinita	uvula	Ia	I	a	*	Partial	Complete	Complete	Complete	Complete	Complete	Complete	Complete	Complete	Complete	Partial
KM194327	Morard R, Darling KF, Mahé F, Audic S, Ujiié Y, Weiner AKM, et al. PFR2 : a curated database of planktonic foraminifera 18S ribosomal DNA as a resource for studies of plankton ecology, biogeography and evolution. Mol Ecol Resour. 2015;15: 1472–1485. doi:10.1111/1755-0998.12410	Aurahs R, Göker M, Grimm GW et al. (2009) Using the Multiple Analysis Approach to Reconstruct Phylogenetic Relationships among Planktonic Foraminifera from Highly Divergent and Length-polymorphic SSU rDNA Sequences. Bioinformatics and biology insights, 3, 155–177.	4405	4	*	Maria S. Merian, MSM09-2	*	*	North Atlantic	53.3833	-50.2495	2008-08-24	0-20	Globigerinita uvula	Microperforates	Globigerinita	uvula	NA	NA	NA	NO	HOLOTYPE	Microperforates	Globigerinita	uvula	Ia1	I	a	1	Partial	Complete	Complete	Complete	Complete	Complete	Complete	Complete	Complete	Complete	Partial
KM194328	Morard R, Darling KF, Mahé F, Audic S, Ujiié Y, Weiner AKM, et al. PFR2 : a curated database of planktonic foraminifera 18S ribosomal DNA as a resource for studies of plankton ecology, biogeography and evolution. Mol Ecol Resour. 2015;15: 1472–1485. doi:10.1111/1755-0998.12410	Aurahs R, Göker M, Grimm GW et al. (2009) Using the Multiple Analysis Approach to Reconstruct Phylogenetic Relationships among Planktonic Foraminifera from Highly Divergent and Length-polymorphic SSU rDNA Sequences. Bioinformatics and biology insights, 3, 155–177.	4405	5	*	Maria S. Merian, MSM09-2	*	*	North Atlantic	53.3833	-50.2495	2008-08-24	0-20	Globigerinita uvula	Microperforates	Globigerinita	uvula	NA	NA	NA	NO	HOLOTYPE	Microperforates	Globigerinita	uvula	Ia1	I	a	1	Partial	Complete	Complete	Complete	Complete	Complete	Complete	Complete	Complete	Complete	Partial
KM194329	Morard R, Darling KF, Mahé F, Audic S, Ujiié Y, Weiner AKM, et al. PFR2 : a curated database of planktonic foraminifera 18S ribosomal DNA as a resource for studies of plankton ecology, biogeography and evolution. Mol Ecol Resour. 2015;15: 1472–1485. doi:10.1111/1755-0998.12410	Aurahs R, Göker M, Grimm GW et al. (2009) Using the Multiple Analysis Approach to Reconstruct Phylogenetic Relationships among Planktonic Foraminifera from Highly Divergent and Length-polymorphic SSU rDNA Sequences. Bioinformatics and biology insights, 3, 155–177.	4407	5	*	Maria S. Merian, MSM09-2	*	*	North Atlantic	53.3833	-50.2495	2008-08-24	0-20	Globigerinita uvula	Microperforates	Globigerinita	uvula	NA	NA	NA	NO	BASETYPE	Microperforates	Globigerinita	uvula	Ia1	I	a	1	Partial	Complete	Complete	Complete	Complete	Complete	Complete	Complete	Complete	Complete	Partial
KM194330	Morard R, Darling KF, Mahé F, Audic S, Ujiié Y, Weiner AKM, et al. PFR2 : a curated database of planktonic foraminifera 18S ribosomal DNA as a resource for studies of plankton ecology, biogeography and evolution. Mol Ecol Resour. 2015;15: 1472–1485. doi:10.1111/1755-0998.12410	Aurahs R, Göker M, Grimm GW et al. (2009) Using the Multiple Analysis Approach to Reconstruct Phylogenetic Relationships among Planktonic Foraminifera from Highly Divergent and Length-polymorphic SSU rDNA Sequences. Bioinformatics and biology insights, 3, 155–177.	4405	6	*	Maria S. Merian, MSM09-2	*	*	North Atlantic	53.3833	-50.2495	2008-08-24	0-20	Globigerinita uvula	Microperforates	Globigerinita	uvula	NA	NA	NA	NO	Assignation lvl-2	Microperforates	Globigerinita	uvula	Ia	I	a	*	Partial	Complete	Complete	Complete	Complete	Complete	Complete	Complete	Complete	Partial	NA
KM194331	Morard R, Darling KF, Mahé F, Audic S, Ujiié Y, Weiner AKM, et al. PFR2 : a curated database of planktonic foraminifera 18S ribosomal DNA as a resource for studies of plankton ecology, biogeography and evolution. Mol Ecol Resour. 2015;15: 1472–1485. doi:10.1111/1755-0998.12410	Aurahs R, Göker M, Grimm GW et al. (2009) Using the Multiple Analysis Approach to Reconstruct Phylogenetic Relationships among Planktonic Foraminifera from Highly Divergent and Length-polymorphic SSU rDNA Sequences. Bioinformatics and biology insights, 3, 155–177.	4407	6	*	Maria S. Merian, MSM09-2	*	*	North Atlantic	53.3833	-50.2495	2008-08-24	0-20	Globigerinita uvula	Microperforates	Globigerinita	uvula	NA	NA	NA	NO	HOLOTYPE	Microperforates	Globigerinita	uvula	Ia1	I	a	1	Partial	Complete	Complete	Complete	Complete	Complete	Complete	Complete	Complete	Complete	Partial
KM194332	Morard R, Darling KF, Mahé F, Audic S, Ujiié Y, Weiner AKM, et al. PFR2 : a curated database of planktonic foraminifera 18S ribosomal DNA as a resource for studies of plankton ecology, biogeography and evolution. Mol Ecol Resour. 2015;15: 1472–1485. doi:10.1111/1755-0998.12410	Aurahs R, Göker M, Grimm GW et al. (2009) Using the Multiple Analysis Approach to Reconstruct Phylogenetic Relationships among Planktonic Foraminifera from Highly Divergent and Length-polymorphic SSU rDNA Sequences. Bioinformatics and biology insights, 3, 155–177.	5109	7	*	Maria S. Merian, MSM09-2	*	*	North Atlantic	59.6188	-49.4812	2008-09-01	0-20	Globigerinita uvula	Microperforates	Globigerinita	uvula	NA	NA	NA	NO	Assignation lvl-2	Microperforates	Globigerinita	uvula	Ia	I	a	*	Partial	Complete	Complete	Complete	Complete	Complete	Complete	Complete	Complete	Complete	Partial
KM194333	Morard R, Darling KF, Mahé F, Audic S, Ujiié Y, Weiner AKM, et al. PFR2 : a curated database of planktonic foraminifera 18S ribosomal DNA as a resource for studies of plankton ecology, biogeography and evolution. Mol Ecol Resour. 2015;15: 1472–1485. doi:10.1111/1755-0998.12410	Aurahs R, Göker M, Grimm GW et al. (2009) Using the Multiple Analysis Approach to Reconstruct Phylogenetic Relationships among Planktonic Foraminifera from Highly Divergent and Length-polymorphic SSU rDNA Sequences. Bioinformatics and biology insights, 3, 155–177.	5109	8	*	Maria S. Merian, MSM09-2	*	*	North Atlantic	59.6188	-49.4812	2008-09-01	0-20	Globigerinita uvula	Microperforates	Globigerinita	uvula	NA	NA	NA	NO	BASETYPE	Microperforates	Globigerinita	uvula	Ia1	I	a	1	Partial	Complete	Complete	Complete	Complete	Complete	Complete	Complete	Complete	Complete	Partial
KM194334	Morard R, Darling KF, Mahé F, Audic S, Ujiié Y, Weiner AKM, et al. PFR2 : a curated database of planktonic foraminifera 18S ribosomal DNA as a resource for studies of plankton ecology, biogeography and evolution. Mol Ecol Resour. 2015;15: 1472–1485. doi:10.1111/1755-0998.12410	Aurahs R, Göker M, Grimm GW et al. (2009) Using the Multiple Analysis Approach to Reconstruct Phylogenetic Relationships among Planktonic Foraminifera from Highly Divergent and Length-polymorphic SSU rDNA Sequences. Bioinformatics and biology insights, 3, 155–177.	5109	9	*	Maria S. Merian, MSM09-2	*	*	North Atlantic	59.6188	-49.4812	2008-09-01	0-20	Globigerinita uvula	Microperforates	Globigerinita	uvula	NA	NA	NA	NO	Assignation lvl-3	Microperforates	Globigerinita	uvula	Ia1	I	a	1	Partial	Complete	Complete	Complete	Complete	Complete	Complete	Complete	Partial	NA	NA
KM194335	Morard R, Darling KF, Mahé F, Audic S, Ujiié Y, Weiner AKM, et al. PFR2 : a curated database of planktonic foraminifera 18S ribosomal DNA as a resource for studies of plankton ecology, biogeography and evolution. Mol Ecol Resour. 2015;15: 1472–1485. doi:10.1111/1755-0998.12410	Aurahs R, Göker M, Grimm GW et al. (2009) Using the Multiple Analysis Approach to Reconstruct Phylogenetic Relationships among Planktonic Foraminifera from Highly Divergent and Length-polymorphic SSU rDNA Sequences. Bioinformatics and biology insights, 3, 155–177.	5111	10	*	Maria S. Merian, MSM09-2	*	*	North Atlantic	59.6188	-49.4812	2008-09-01	0-20	Globigerinita uvula	Microperforates	Globigerinita	uvula	NA	NA	NA	NO	HOLOTYPE	Microperforates	Globigerinita	uvula	Ia4	I	a	4	Partial	Complete	Complete	Complete	Complete	Complete	Complete	Complete	Complete	Complete	Partial
KM194355	Morard R, Darling KF, Mahé F, Audic S, Ujiié Y, Weiner AKM, et al. PFR2 : a curated database of planktonic foraminifera 18S ribosomal DNA as a resource for studies of plankton ecology, biogeography and evolution. Mol Ecol Resour. 2015;15: 1472–1485. doi:10.1111/1755-0998.12410	Aurahs R, Göker M, Grimm GW et al. (2009) Using the Multiple Analysis Approach to Reconstruct Phylogenetic Relationships among Planktonic Foraminifera from Highly Divergent and Length-polymorphic SSU rDNA Sequences. Bioinformatics and biology insights, 3, 155–177.	2707	2	*	Meteor, M74-1a	*	*	Red Sea	22.9998	36.9995	2007-09-07	100-200	Globigerinita glutinata	Microperforates	Globigerinita	glutinata	NA	NA	NA	NO	HOLOTYPE	Microperforates	Globigerinita	glutinata	IIa5	II	a	5	Partial	Complete	Complete	Complete	Complete	Complete	Complete	Complete	Complete	Complete	Partial
KM194367	Morard R, Darling KF, Mahé F, Audic S, Ujiié Y, Weiner AKM, et al. PFR2 : a curated database of planktonic foraminifera 18S ribosomal DNA as a resource for studies of plankton ecology, biogeography and evolution. Mol Ecol Resour. 2015;15: 1472–1485. doi:10.1111/1755-0998.12410	Aurahs R, Göker M, Grimm GW et al. (2009) Using the Multiple Analysis Approach to Reconstruct Phylogenetic Relationships among Planktonic Foraminifera from Highly Divergent and Length-polymorphic SSU rDNA Sequences. Bioinformatics and biology insights, 3, 155–177.	2703	7	*	Meteor, M74-1a	*	*	Red Sea	22.9998	36.9995	2007-09-07	100-200	Globigerinita glutinata	Microperforates	Globigerinita	glutinata	NA	NA	NA	NO	HOLOTYPE	Microperforates	Globigerinita	glutinata	IIa6	II	a	6	Partial	Complete	Complete	Complete	Complete	Complete	Complete	Complete	Complete	Complete	Partial
KM194377	Morard R, Darling KF, Mahé F, Audic S, Ujiié Y, Weiner AKM, et al. PFR2 : a curated database of planktonic foraminifera 18S ribosomal DNA as a resource for studies of plankton ecology, biogeography and evolution. Mol Ecol Resour. 2015;15: 1472–1485. doi:10.1111/1755-0998.12410	Aurahs R, Göker M, Grimm GW et al. (2009) Using the Multiple Analysis Approach to Reconstruct Phylogenetic Relationships among Planktonic Foraminifera from Highly Divergent and Length-polymorphic SSU rDNA Sequences. Bioinformatics and biology insights, 3, 155–177.	2707	14	*	Meteor, M74-1a	*	*	Red Sea	22.9998	36.9995	2007-09-07	100-200	Globigerinita glutinata	Microperforates	Globigerinita	glutinata	NA	NA	NA	NO	Assignation lvl-2	Microperforates	Globigerinita	glutinata	IIa	II	a	*	Partial	Complete	Complete	Complete	Complete	Complete	Complete	Complete	Complete	Complete	Partial
KM194378	Morard R, Darling KF, Mahé F, Audic S, Ujiié Y, Weiner AKM, et al. PFR2 : a curated database of planktonic foraminifera 18S ribosomal DNA as a resource for studies of plankton ecology, biogeography and evolution. Mol Ecol Resour. 2015;15: 1472–1485. doi:10.1111/1755-0998.12410	Aurahs R, Göker M, Grimm GW et al. (2009) Using the Multiple Analysis Approach to Reconstruct Phylogenetic Relationships among Planktonic Foraminifera from Highly Divergent and Length-polymorphic SSU rDNA Sequences. Bioinformatics and biology insights, 3, 155–177.	2707	15	*	Meteor, M74-1a	*	*	Red Sea	22.9998	36.9995	2007-09-07	100-200	Globigerinita glutinata	Microperforates	Globigerinita	glutinata	NA	NA	NA	NO	Assignation lvl-2	Microperforates	Globigerinita	glutinata	IIa	II	a	*	Partial	Complete	Complete	Complete	Complete	Complete	Complete	Complete	Complete	Complete	Partial
KM194382	Morard R, Darling KF, Mahé F, Audic S, Ujiié Y, Weiner AKM, et al. PFR2 : a curated database of planktonic foraminifera 18S ribosomal DNA as a resource for studies of plankton ecology, biogeography and evolution. Mol Ecol Resour. 2015;15: 1472–1485. doi:10.1111/1755-0998.12410	Aurahs R, Göker M, Grimm GW et al. (2009) Using the Multiple Analysis Approach to Reconstruct Phylogenetic Relationships among Planktonic Foraminifera from Highly Divergent and Length-polymorphic SSU rDNA Sequences. Bioinformatics and biology insights, 3, 155–177.	2703	21	*	Meteor, M74-1a	*	*	Red Sea	22.9998	36.9995	2007-09-07	100-200	Globigerinita glutinata	Microperforates	Globigerinita	glutinata	NA	NA	NA	NO	Assignation lvl-2	Microperforates	Globigerinita	glutinata	IIa	II	a	*	Partial	Complete	Complete	Complete	Complete	Complete	Complete	Complete	Complete	Complete	Partial
KM194383	Morard R, Darling KF, Mahé F, Audic S, Ujiié Y, Weiner AKM, et al. PFR2 : a curated database of planktonic foraminifera 18S ribosomal DNA as a resource for studies of plankton ecology, biogeography and evolution. Mol Ecol Resour. 2015;15: 1472–1485. doi:10.1111/1755-0998.12410	Aurahs R, Göker M, Grimm GW et al. (2009) Using the Multiple Analysis Approach to Reconstruct Phylogenetic Relationships among Planktonic Foraminifera from Highly Divergent and Length-polymorphic SSU rDNA Sequences. Bioinformatics and biology insights, 3, 155–177.	2703	23	*	Meteor, M74-1a	*	*	Red Sea	22.9998	36.9995	2007-09-07	100-200	Globigerinita glutinata	Microperforates	Globigerinita	glutinata	NA	NA	NA	NO	Assignation lvl-2	Microperforates	Globigerinita	glutinata	IIa	II	a	*	Partial	Complete	Complete	Complete	Complete	Complete	Complete	Complete	Complete	Complete	Partial
KM194384	Morard R, Darling KF, Mahé F, Audic S, Ujiié Y, Weiner AKM, et al. PFR2 : a curated database of planktonic foraminifera 18S ribosomal DNA as a resource for studies of plankton ecology, biogeography and evolution. Mol Ecol Resour. 2015;15: 1472–1485. doi:10.1111/1755-0998.12410	Aurahs R, Göker M, Grimm GW et al. (2009) Using the Multiple Analysis Approach to Reconstruct Phylogenetic Relationships among Planktonic Foraminifera from Highly Divergent and Length-polymorphic SSU rDNA Sequences. Bioinformatics and biology insights, 3, 155–177.	2707	23	*	Meteor, M74-1a	*	*	Red Sea	22.9998	36.9995	2007-09-07	100-200	Globigerinita glutinata	Microperforates	Globigerinita	glutinata	NA	NA	NA	NO	Assignation lvl-3	Microperforates	Globigerinita	glutinata	IIa3	II	a	3	Partial	Complete	Complete	Complete	Complete	Complete	Complete	Complete	Complete	Complete	Partial
KM194390	Morard R, Darling KF, Mahé F, Audic S, Ujiié Y, Weiner AKM, et al. PFR2 : a curated database of planktonic foraminifera 18S ribosomal DNA as a resource for studies of plankton ecology, biogeography and evolution. Mol Ecol Resour. 2015;15: 1472–1485. doi:10.1111/1755-0998.12410	Aurahs R, Göker M, Grimm GW et al. (2009) Using the Multiple Analysis Approach to Reconstruct Phylogenetic Relationships among Planktonic Foraminifera from Highly Divergent and Length-polymorphic SSU rDNA Sequences. Bioinformatics and biology insights, 3, 155–177.	4923	10	*	Maria S. Merian, MSM09-2	*	*	North Atlantic	58.8477	-50.4308	2008-08-31	180-220	Globigerinita uvula	Microperforates	Globigerinita	uvula	NA	NA	NA	NO	Assignation lvl-2	Microperforates	Globigerinita	uvula	Ia	I	a	*	NA	Partial	Complete	Complete	Complete	Complete	Complete	Complete	Complete	Complete	Partial
KM194398	Morard R, Darling KF, Mahé F, Audic S, Ujiié Y, Weiner AKM, et al. PFR2 : a curated database of planktonic foraminifera 18S ribosomal DNA as a resource for studies of plankton ecology, biogeography and evolution. Mol Ecol Resour. 2015;15: 1472–1485. doi:10.1111/1755-0998.12410	Aurahs R, Göker M, Grimm GW et al. (2009) Using the Multiple Analysis Approach to Reconstruct Phylogenetic Relationships among Planktonic Foraminifera from Highly Divergent and Length-polymorphic SSU rDNA Sequences. Bioinformatics and biology insights, 3, 155–177.	4992	1	*	Maria S. Merian, MSM09-2	*	*	North Atlantic	59.6188	-49.4812	2008-09-01	220-300	Globigerinita uvula	Microperforates	Globigerinita	glutinata	NA	NA	NA	NO	Assignation lvl-3	Microperforates	Globigerinita	glutinata	IIa3	II	a	3	Partial	Complete	Complete	Complete	Complete	Complete	Complete	Complete	Complete	Complete	Partial
KM194429	Morard R, Darling KF, Mahé F, Audic S, Ujiié Y, Weiner AKM, et al. PFR2 : a curated database of planktonic foraminifera 18S ribosomal DNA as a resource for studies of plankton ecology, biogeography and evolution. Mol Ecol Resour. 2015;15: 1472–1485. doi:10.1111/1755-0998.12410	Aurahs R, Göker M, Grimm GW et al. (2009) Using the Multiple Analysis Approach to Reconstruct Phylogenetic Relationships among Planktonic Foraminifera from Highly Divergent and Length-polymorphic SSU rDNA Sequences. Bioinformatics and biology insights, 3, 155–177.	4005	1	*	Meteor, M74-1b	*	*	Indian Ocean	19.8833	65.8833	2007-09-29	20-40	Globoturborotalita rubescens	Rotaliida	Rotaliida	sp.2	NA	NA	NA	YES	Assignation lvl-2	Microperforates	Tenuitella	iota	Ia	I	a	*	Partial	Complete	Complete	Complete	Complete	Complete	Complete	Complete	Complete	Complete	Partial
KM194432	Morard R, Darling KF, Mahé F, Audic S, Ujiié Y, Weiner AKM, et al. PFR2 : a curated database of planktonic foraminifera 18S ribosomal DNA as a resource for studies of plankton ecology, biogeography and evolution. Mol Ecol Resour. 2015;15: 1472–1485. doi:10.1111/1755-0998.12410	Aurahs R, Göker M, Grimm GW et al. (2009) Using the Multiple Analysis Approach to Reconstruct Phylogenetic Relationships among Planktonic Foraminifera from Highly Divergent and Length-polymorphic SSU rDNA Sequences. Bioinformatics and biology insights, 3, 155–177.	49	3	*	Poseidon, P321	*	*	North Atlantic	30.6092	-21.4637	2005-05-04	20-40	Globigerinita glutinata	Microperforates	Globigerinita	glutinata	NA	NA	NA	YES	Assignation lvl-3	Microperforates	Globigerinita	minuta	IIa1	II	a	1	Partial	Complete	Complete	Complete	Complete	Complete	Complete	Complete	Partial	NA	NA
KM194434	Morard R, Darling KF, Mahé F, Audic S, Ujiié Y, Weiner AKM, et al. PFR2 : a curated database of planktonic foraminifera 18S ribosomal DNA as a resource for studies of plankton ecology, biogeography and evolution. Mol Ecol Resour. 2015;15: 1472–1485. doi:10.1111/1755-0998.12410	Aurahs R, Göker M, Grimm GW et al. (2009) Using the Multiple Analysis Approach to Reconstruct Phylogenetic Relationships among Planktonic Foraminifera from Highly Divergent and Length-polymorphic SSU rDNA Sequences. Bioinformatics and biology insights, 3, 155–177.	4005	3	*	Meteor, M74-1b	*	*	Indian Ocean	19.8833	65.8833	2007-09-29	20-40	Globoturborotalita rubescens	Rotaliida	Rotaliida	sp.2	NA	NA	NA	YES	Assignation lvl-2	Microperforates	Tenuitella	iota	Ia	I	a	*	Partial	Complete	Complete	Complete	Complete	Complete	Complete	Complete	Complete	Complete	Partial
KM194438	Morard R, Darling KF, Mahé F, Audic S, Ujiié Y, Weiner AKM, et al. PFR2 : a curated database of planktonic foraminifera 18S ribosomal DNA as a resource for studies of plankton ecology, biogeography and evolution. Mol Ecol Resour. 2015;15: 1472–1485. doi:10.1111/1755-0998.12410	Aurahs R, Göker M, Grimm GW et al. (2009) Using the Multiple Analysis Approach to Reconstruct Phylogenetic Relationships among Planktonic Foraminifera from Highly Divergent and Length-polymorphic SSU rDNA Sequences. Bioinformatics and biology insights, 3, 155–177.	4005	5	*	Meteor, M74-1b	*	*	Indian Ocean	19.8833	65.8833	2007-09-29	20-40	Globoturborotalita rubescens	Rotaliida	Rotaliida	sp.2	NA	NA	NA	YES	Assignation lvl-2	Microperforates	Tenuitella	iota	Ia	I	a	*	Partial	Complete	Complete	Complete	Complete	Complete	Complete	Complete	Complete	Partial	NA
KM194442	Morard R, Darling KF, Mahé F, Audic S, Ujiié Y, Weiner AKM, et al. PFR2 : a curated database of planktonic foraminifera 18S ribosomal DNA as a resource for studies of plankton ecology, biogeography and evolution. Mol Ecol Resour. 2015;15: 1472–1485. doi:10.1111/1755-0998.12410	Aurahs R, Göker M, Grimm GW et al. (2009) Using the Multiple Analysis Approach to Reconstruct Phylogenetic Relationships among Planktonic Foraminifera from Highly Divergent and Length-polymorphic SSU rDNA Sequences. Bioinformatics and biology insights, 3, 155–177.	4005	10	*	Meteor, M74-1b	*	*	Indian Ocean	19.8833	65.8833	2007-09-29	20-40	Globoturborotalita rubescens	Rotaliida	Rotaliida	sp.2	NA	NA	NA	YES	Assignation lvl-2	Microperforates	Tenuitella	iota	Ia	I	a	*	Partial	Complete	Complete	Complete	Complete	Complete	Complete	Complete	Complete	Complete	Partial
KM194524	Morard R, Darling KF, Mahé F, Audic S, Ujiié Y, Weiner AKM, et al. PFR2 : a curated database of planktonic foraminifera 18S ribosomal DNA as a resource for studies of plankton ecology, biogeography and evolution. Mol Ecol Resour. 2015;15: 1472–1485. doi:10.1111/1755-0998.12410	Aurahs R, Göker M, Grimm GW et al. (2009) Using the Multiple Analysis Approach to Reconstruct Phylogenetic Relationships among Planktonic Foraminifera from Highly Divergent and Length-polymorphic SSU rDNA Sequences. Bioinformatics and biology insights, 3, 155–177.	3491	3	*	Meteor, M74-1b	*	*	Indian Ocean	17	59.3333	2007-09-24	500-700	Globorotalia hexagonus	Non-Spinose	Globoquadrina	conglomerata	NA	NA	NA	NO	BASETYPE	Basal	Globoquadrina	conglomerata	Ia1	I	a	1	Partial	Complete	Complete	Complete	Complete	Complete	Complete	Complete	Complete	Complete	Partial
KM194542	Morard R, Darling KF, Mahé F, Audic S, Ujiié Y, Weiner AKM, et al. PFR2 : a curated database of planktonic foraminifera 18S ribosomal DNA as a resource for studies of plankton ecology, biogeography and evolution. Mol Ecol Resour. 2015;15: 1472–1485. doi:10.1111/1755-0998.12410	Aurahs R, Göker M, Grimm GW et al. (2009) Using the Multiple Analysis Approach to Reconstruct Phylogenetic Relationships among Planktonic Foraminifera from Highly Divergent and Length-polymorphic SSU rDNA Sequences. Bioinformatics and biology insights, 3, 155–177.	1006	4	*	Meteor, M69-1	*	*	Mediterranean Sea	35.9767	-5.85733	2006-08-13	60-100	Globigerinoides ruber	Microperforates	Globigerinita	glutinata	NA	NA	NA	NO	Assignation lvl-2	Microperforates	Globigerinita	glutinata	IIa	II	a	*	Partial	Complete	Complete	Complete	Complete	Complete	Complete	Complete	Complete	Complete	Partial
KM194543	Morard R, Darling KF, Mahé F, Audic S, Ujiié Y, Weiner AKM, et al. PFR2 : a curated database of planktonic foraminifera 18S ribosomal DNA as a resource for studies of plankton ecology, biogeography and evolution. Mol Ecol Resour. 2015;15: 1472–1485. doi:10.1111/1755-0998.12410	Aurahs R, Göker M, Grimm GW et al. (2009) Using the Multiple Analysis Approach to Reconstruct Phylogenetic Relationships among Planktonic Foraminifera from Highly Divergent and Length-polymorphic SSU rDNA Sequences. Bioinformatics and biology insights, 3, 155–177.	45	2	*	Poseidon, P321	*	*	North Atlantic	30.6092	-21.4637	2005-05-04	60-80	Globigerinita glutinata	Microperforates	Globigerinita	glutinata	NA	NA	NA	NO	Assignation lvl-3	Microperforates	Globigerinita	glutinata	IIa6	II	a	6	NA	Partial	Complete	Complete	Complete	Complete	Complete	Complete	Partial	NA	NA
KM194545	Morard R, Darling KF, Mahé F, Audic S, Ujiié Y, Weiner AKM, et al. PFR2 : a curated database of planktonic foraminifera 18S ribosomal DNA as a resource for studies of plankton ecology, biogeography and evolution. Mol Ecol Resour. 2015;15: 1472–1485. doi:10.1111/1755-0998.12410	Aurahs R, Göker M, Grimm GW et al. (2009) Using the Multiple Analysis Approach to Reconstruct Phylogenetic Relationships among Planktonic Foraminifera from Highly Divergent and Length-polymorphic SSU rDNA Sequences. Bioinformatics and biology insights, 3, 155–177.	45	17	*	Poseidon, P321	*	*	North Atlantic	30.6092	-21.4637	2005-05-04	60-80	Globigerinita glutinata	Microperforates	Globigerinita	glutinata	NA	NA	NA	NO	Assignation lvl-2	Microperforates	Globigerinita	glutinata	IIa	II	a	*	Partial	Complete	Complete	Complete	Complete	Complete	Complete	Complete	Partial	NA	NA
KM194546	Morard R, Darling KF, Mahé F, Audic S, Ujiié Y, Weiner AKM, et al. PFR2 : a curated database of planktonic foraminifera 18S ribosomal DNA as a resource for studies of plankton ecology, biogeography and evolution. Mol Ecol Resour. 2015;15: 1472–1485. doi:10.1111/1755-0998.12410	Aurahs R, Göker M, Grimm GW et al. (2009) Using the Multiple Analysis Approach to Reconstruct Phylogenetic Relationships among Planktonic Foraminifera from Highly Divergent and Length-polymorphic SSU rDNA Sequences. Bioinformatics and biology insights, 3, 155–177.	45	19	*	Poseidon, P321	*	*	North Atlantic	30.6092	-21.4637	2005-05-04	60-80	Globigerinita glutinata	Microperforates	Globigerinita	glutinata	NA	NA	NA	NO	phylogenetic placement	Microperforates	Globigerinita	glutinata	*	*	*	*	NA	NA	NA	Partial	Complete	Complete	Complete	Complete	Partial	NA	NA
KM194554	Morard R, Darling KF, Mahé F, Audic S, Ujiié Y, Weiner AKM, et al. PFR2 : a curated database of planktonic foraminifera 18S ribosomal DNA as a resource for studies of plankton ecology, biogeography and evolution. Mol Ecol Resour. 2015;15: 1472–1485. doi:10.1111/1755-0998.12410	Aurahs R, Göker M, Grimm GW et al. (2009) Using the Multiple Analysis Approach to Reconstruct Phylogenetic Relationships among Planktonic Foraminifera from Highly Divergent and Length-polymorphic SSU rDNA Sequences. Bioinformatics and biology insights, 3, 155–177.	6185	DS	*	Meteor, M78-1	*	*	Carribean sea	14.21	-77.39	2009-02-24	80-100	Globoturborotalita rubescens	Microperforates	Globigerinita	glutinata	NA	NA	NA	NO	Assignation lvl-3	Microperforates	Globigerinita	glutinata	IIa6	II	a	6	Partial	Complete	Complete	Complete	Complete	Complete	Partial	NA	NA	NA	NA
KM194559	Morard R, Darling KF, Mahé F, Audic S, Ujiié Y, Weiner AKM, et al. PFR2 : a curated database of planktonic foraminifera 18S ribosomal DNA as a resource for studies of plankton ecology, biogeography and evolution. Mol Ecol Resour. 2015;15: 1472–1485. doi:10.1111/1755-0998.12410	Aurahs R, Göker M, Grimm GW et al. (2009) Using the Multiple Analysis Approach to Reconstruct Phylogenetic Relationships among Planktonic Foraminifera from Highly Divergent and Length-polymorphic SSU rDNA Sequences. Bioinformatics and biology insights, 3, 155–177.	5274	2	*	Maria S. Merian, MSM09-2	*	*	North Atlantic	62.5432	-52.6323	2008-09-03	0	Globigerinita uvula	Microperforates	Globigerinita	uvula	NA	NA	NA	NO	BASETYPE	Microperforates	Globigerinita	uvula	Ia1	I	a	1	Partial	Complete	Complete	Complete	Complete	Complete	Complete	Complete	Complete	Complete	Partial
KM194561	Morard R, Darling KF, Mahé F, Audic S, Ujiié Y, Weiner AKM, et al. PFR2 : a curated database of planktonic foraminifera 18S ribosomal DNA as a resource for studies of plankton ecology, biogeography and evolution. Mol Ecol Resour. 2015;15: 1472–1485. doi:10.1111/1755-0998.12410	Aurahs R, Göker M, Grimm GW et al. (2009) Using the Multiple Analysis Approach to Reconstruct Phylogenetic Relationships among Planktonic Foraminifera from Highly Divergent and Length-polymorphic SSU rDNA Sequences. Bioinformatics and biology insights, 3, 155–177.	3020	3	*	Meteor, M74-1a	*	*	Red Sea	13.1177	43.0588	2007-09-10	0	Globigerinita glutinata	Rotaliida	Rotaliida	sp.1	NA	NA	NA	YES	BASETYPE	Microperforates	Globigerinita	minuta	Ia1	I	a	1	Partial	Complete	Complete	Complete	Complete	Complete	Complete	Complete	Complete	Complete	Partial
KM194562	Morard R, Darling KF, Mahé F, Audic S, Ujiié Y, Weiner AKM, et al. PFR2 : a curated database of planktonic foraminifera 18S ribosomal DNA as a resource for studies of plankton ecology, biogeography and evolution. Mol Ecol Resour. 2015;15: 1472–1485. doi:10.1111/1755-0998.12410	Aurahs R, Göker M, Grimm GW et al. (2009) Using the Multiple Analysis Approach to Reconstruct Phylogenetic Relationships among Planktonic Foraminifera from Highly Divergent and Length-polymorphic SSU rDNA Sequences. Bioinformatics and biology insights, 3, 155–177.	5274	3	*	Maria S. Merian, MSM09-2	*	*	North Atlantic	62.5432	-52.6323	2008-09-03	0	Globigerinita uvula	Microperforates	Globigerinita	uvula	NA	NA	NA	NO	Assignation lvl-2	Microperforates	Globigerinita	uvula	Ia	I	a	*	Partial	Complete	Complete	Complete	Complete	Complete	Complete	Complete	Complete	Complete	Partial
KM194563	Morard R, Darling KF, Mahé F, Audic S, Ujiié Y, Weiner AKM, et al. PFR2 : a curated database of planktonic foraminifera 18S ribosomal DNA as a resource for studies of plankton ecology, biogeography and evolution. Mol Ecol Resour. 2015;15: 1472–1485. doi:10.1111/1755-0998.12410	Aurahs R, Göker M, Grimm GW et al. (2009) Using the Multiple Analysis Approach to Reconstruct Phylogenetic Relationships among Planktonic Foraminifera from Highly Divergent and Length-polymorphic SSU rDNA Sequences. Bioinformatics and biology insights, 3, 155–177.	4533	4	*	Maria S. Merian, MSM09-2	*	*	North Atlantic	54.2842	-48.0008	2008-08-25	0	Globigerinita uvula	Microperforates	Globigerinita	uvula	NA	NA	NA	NO	Assignation lvl-3	Microperforates	Globigerinita	uvula	Ia1	I	a	1	Partial	Complete	Complete	Complete	Complete	Complete	Complete	Complete	Complete	Partial	NA
KM194564	Morard R, Darling KF, Mahé F, Audic S, Ujiié Y, Weiner AKM, et al. PFR2 : a curated database of planktonic foraminifera 18S ribosomal DNA as a resource for studies of plankton ecology, biogeography and evolution. Mol Ecol Resour. 2015;15: 1472–1485. doi:10.1111/1755-0998.12410	Aurahs R, Göker M, Grimm GW et al. (2009) Using the Multiple Analysis Approach to Reconstruct Phylogenetic Relationships among Planktonic Foraminifera from Highly Divergent and Length-polymorphic SSU rDNA Sequences. Bioinformatics and biology insights, 3, 155–177.	4533	6	*	Maria S. Merian, MSM09-2	*	*	North Atlantic	54.2842	-48.0008	2008-08-25	0	Globigerinita uvula	Microperforates	Globigerinita	uvula	NA	NA	NA	NO	HOLOTYPE	Microperforates	Globigerinita	uvula	Ia1	I	a	1	Partial	Complete	Complete	Complete	Complete	Complete	Complete	Complete	Complete	Complete	Partial
KM194566	Morard R, Darling KF, Mahé F, Audic S, Ujiié Y, Weiner AKM, et al. PFR2 : a curated database of planktonic foraminifera 18S ribosomal DNA as a resource for studies of plankton ecology, biogeography and evolution. Mol Ecol Resour. 2015;15: 1472–1485. doi:10.1111/1755-0998.12410	Aurahs R, Göker M, Grimm GW et al. (2009) Using the Multiple Analysis Approach to Reconstruct Phylogenetic Relationships among Planktonic Foraminifera from Highly Divergent and Length-polymorphic SSU rDNA Sequences. Bioinformatics and biology insights, 3, 155–177.	4533	7	*	Maria S. Merian, MSM09-2	*	*	North Atlantic	54.2842	-48.0008	2008-08-25	0	Globigerinita uvula	Microperforates	Globigerinita	uvula	NA	NA	NA	NO	Assignation lvl-2	Microperforates	Globigerinita	uvula	Ia	I	a	*	Partial	Complete	Complete	Complete	Complete	Complete	Complete	Complete	Complete	Complete	Partial
KM194567	Morard R, Darling KF, Mahé F, Audic S, Ujiié Y, Weiner AKM, et al. PFR2 : a curated database of planktonic foraminifera 18S ribosomal DNA as a resource for studies of plankton ecology, biogeography and evolution. Mol Ecol Resour. 2015;15: 1472–1485. doi:10.1111/1755-0998.12410	Aurahs R, Göker M, Grimm GW et al. (2009) Using the Multiple Analysis Approach to Reconstruct Phylogenetic Relationships among Planktonic Foraminifera from Highly Divergent and Length-polymorphic SSU rDNA Sequences. Bioinformatics and biology insights, 3, 155–177.	5274	7	*	Maria S. Merian, MSM09-2	*	*	North Atlantic	62.5432	-52.6323	2008-09-03	0	Globigerinita uvula	Microperforates	Globigerinita	uvula	NA	NA	NA	NO	Assignation lvl-2	Microperforates	Globigerinita	uvula	Ia	I	a	*	Partial	Complete	Complete	Complete	Complete	Complete	Complete	Complete	Complete	Partial	NA
KM194573	Morard R, Darling KF, Mahé F, Audic S, Ujiié Y, Weiner AKM, et al. PFR2 : a curated database of planktonic foraminifera 18S ribosomal DNA as a resource for studies of plankton ecology, biogeography and evolution. Mol Ecol Resour. 2015;15: 1472–1485. doi:10.1111/1755-0998.12410	Aurahs R, Göker M, Grimm GW et al. (2009) Using the Multiple Analysis Approach to Reconstruct Phylogenetic Relationships among Planktonic Foraminifera from Highly Divergent and Length-polymorphic SSU rDNA Sequences. Bioinformatics and biology insights, 3, 155–177.	3020	14	*	Meteor, M74-1a	*	*	Red Sea	13.1177	43.0588	2007-09-10	0	Globigerinita glutinata	Rotaliida	Rotaliida	sp.1	NA	NA	NA	YES	HOLOTYPE	Microperforates	Globigerinita	minuta	Ia1	I	a	1	Partial	Complete	Complete	Complete	Complete	Complete	Complete	Complete	Complete	Complete	Partial
KM194574	Morard R, Darling KF, Mahé F, Audic S, Ujiié Y, Weiner AKM, et al. PFR2 : a curated database of planktonic foraminifera 18S ribosomal DNA as a resource for studies of plankton ecology, biogeography and evolution. Mol Ecol Resour. 2015;15: 1472–1485. doi:10.1111/1755-0998.12410	Aurahs R, Göker M, Grimm GW et al. (2009) Using the Multiple Analysis Approach to Reconstruct Phylogenetic Relationships among Planktonic Foraminifera from Highly Divergent and Length-polymorphic SSU rDNA Sequences. Bioinformatics and biology insights, 3, 155–177.	4533	17	*	Maria S. Merian, MSM09-2	*	*	North Atlantic	54.2842	-48.0008	2008-08-25	0	Globigerinita uvula	Microperforates	Globigerinita	uvula	NA	NA	NA	NO	Assignation lvl-2	Microperforates	Globigerinita	uvula	Ia	I	a	*	Partial	Complete	Complete	Complete	Complete	Complete	Complete	Complete	Complete	Complete	Partial
KM194576	Morard R, Darling KF, Mahé F, Audic S, Ujiié Y, Weiner AKM, et al. PFR2 : a curated database of planktonic foraminifera 18S ribosomal DNA as a resource for studies of plankton ecology, biogeography and evolution. Mol Ecol Resour. 2015;15: 1472–1485. doi:10.1111/1755-0998.12410	Aurahs R, Göker M, Grimm GW et al. (2009) Using the Multiple Analysis Approach to Reconstruct Phylogenetic Relationships among Planktonic Foraminifera from Highly Divergent and Length-polymorphic SSU rDNA Sequences. Bioinformatics and biology insights, 3, 155–177.	5274	23	*	Maria S. Merian, MSM09-2	*	*	North Atlantic	62.5432	-52.6323	2008-09-03	0	Globigerinita uvula	Microperforates	Globigerinita	uvula	NA	NA	NA	NO	Assignation lvl-2	Microperforates	Globigerinita	uvula	Ia	I	a	*	Partial	Complete	Complete	Complete	Complete	Complete	Complete	Complete	Complete	Complete	Partial
KM194577	Morard R, Darling KF, Mahé F, Audic S, Ujiié Y, Weiner AKM, et al. PFR2 : a curated database of planktonic foraminifera 18S ribosomal DNA as a resource for studies of plankton ecology, biogeography and evolution. Mol Ecol Resour. 2015;15: 1472–1485. doi:10.1111/1755-0998.12410	Aurahs R, Göker M, Grimm GW et al. (2009) Using the Multiple Analysis Approach to Reconstruct Phylogenetic Relationships among Planktonic Foraminifera from Highly Divergent and Length-polymorphic SSU rDNA Sequences. Bioinformatics and biology insights, 3, 155–177.	5274	30	*	Maria S. Merian, MSM09-2	*	*	North Atlantic	62.5432	-52.6323	2008-09-03	0	Globigerinita uvula	Microperforates	Globigerinita	uvula	NA	NA	NA	NO	BASETYPE	Microperforates	Globigerinita	uvula	Ia1	I	a	1	Partial	Complete	Complete	Complete	Complete	Complete	Complete	Complete	Complete	Complete	Partial
KY697149	Kucera, M., Silye, L., Weiner, A.K.M., Darling, K.F., Lübben, B., Holzmann, M., Pawlowski, J., Schönfeld, J., Morard, R., 2017. Caught in the act: anatomy of an ongoing benthic–planktonic transition in a marine protist. J. Plankton Res. 39, 436–449. doi:10.1093/plankt/fbx018	*	871	12	*	Meteor M69/1	*	Eastern North Atlantic	North Atlantic	30.5807	-12.9433	2006-08-10	500-300	Bolivina variabilis	Benthic	Bolivina	variabilis	II	a	3	NO	Assignation lvl-2	Basal	Bolivina	variabilis	IIa	II	a	*	Partial	Complete	Complete	Complete	Complete	Complete	Complete	Complete	Complete	Partial	NA
KY697150	Kucera, M., Silye, L., Weiner, A.K.M., Darling, K.F., Lübben, B., Holzmann, M., Pawlowski, J., Schönfeld, J., Morard, R., 2017. Caught in the act: anatomy of an ongoing benthic–planktonic transition in a marine protist. J. Plankton Res. 39, 436–449. doi:10.1093/plankt/fbx018	*	871	9	*	Meteor M69/1	*	Eastern North Atlantic	North Atlantic	30.5807	-12.9433	2006-08-10	500-300	Bolivina variabilis	Benthic	Bolivina	variabilis	II	a	3	NO	Assignation lvl-2	Basal	Bolivina	variabilis	IIa	II	a	*	Partial	Complete	Complete	Complete	Complete	Complete	Complete	Complete	Complete	Partial	NA
KY697151	Kucera, M., Silye, L., Weiner, A.K.M., Darling, K.F., Lübben, B., Holzmann, M., Pawlowski, J., Schönfeld, J., Morard, R., 2017. Caught in the act: anatomy of an ongoing benthic–planktonic transition in a marine protist. J. Plankton Res. 39, 436–449. doi:10.1093/plankt/fbx018	*	871	5	*	Meteor M69/1	*	Eastern North Atlantic	North Atlantic	30.5807	-12.9433	2006-08-10	500-300	Bolivina variabilis	Benthic	Bolivina	variabilis	II	a	3	NO	Assignation lvl-2	Basal	Bolivina	variabilis	IIa	II	a	*	Partial	Complete	Complete	Complete	Complete	Complete	Complete	Complete	Complete	Partial	NA
KY697152	Kucera, M., Silye, L., Weiner, A.K.M., Darling, K.F., Lübben, B., Holzmann, M., Pawlowski, J., Schönfeld, J., Morard, R., 2017. Caught in the act: anatomy of an ongoing benthic–planktonic transition in a marine protist. J. Plankton Res. 39, 436–449. doi:10.1093/plankt/fbx018	*	871	13	*	Meteor M69/1	*	Eastern North Atlantic	North Atlantic	30.5807	-12.9433	2006-08-10	500-300	Bolivina variabilis	Benthic	Bolivina	variabilis	II	a	3	NO	Assignation lvl-2	Basal	Bolivina	variabilis	IIa	II	a	*	Partial	Complete	Complete	Complete	Complete	Complete	Complete	Complete	Complete	Complete	Partial
KY697153	Kucera, M., Silye, L., Weiner, A.K.M., Darling, K.F., Lübben, B., Holzmann, M., Pawlowski, J., Schönfeld, J., Morard, R., 2017. Caught in the act: anatomy of an ongoing benthic–planktonic transition in a marine protist. J. Plankton Res. 39, 436–449. doi:10.1093/plankt/fbx018	*	871	4	*	Meteor M69/1	*	Eastern North Atlantic	North Atlantic	30.5807	-12.9433	2006-08-10	500-300	Bolivina variabilis	Benthic	Bolivina	variabilis	II	a	3	NO	HOLOTYPE	Basal	Bolivina	variabilis	IIa2	II	a	2	Partial	Complete	Complete	Complete	Complete	Complete	Complete	Complete	Complete	Complete	Partial
KY697154	Kucera, M., Silye, L., Weiner, A.K.M., Darling, K.F., Lübben, B., Holzmann, M., Pawlowski, J., Schönfeld, J., Morard, R., 2017. Caught in the act: anatomy of an ongoing benthic–planktonic transition in a marine protist. J. Plankton Res. 39, 436–449. doi:10.1093/plankt/fbx018	*	1095	DS	*	Meteor M69/1	*	Eastern North Atlantic	North Atlantic	35.95	-5.65	2006-08-14	50-0	Bolivina variabilis	Benthic	Bolivina	variabilis	I	d	1	NO	Assignation lvl-3	Basal	Bolivina	variabilis	Ib1	I	b	1	Partial	Complete	Complete	Complete	Complete	Complete	Complete	Complete	Complete	Complete	Partial
KY697155	Kucera, M., Silye, L., Weiner, A.K.M., Darling, K.F., Lübben, B., Holzmann, M., Pawlowski, J., Schönfeld, J., Morard, R., 2017. Caught in the act: anatomy of an ongoing benthic–planktonic transition in a marine protist. J. Plankton Res. 39, 436–449. doi:10.1093/plankt/fbx018	*	1095	4	*	Meteor M69/1	*	Eastern North Atlantic	North Atlantic	35.95	-5.65	2006-08-14	50-0	Bolivina variabilis	Benthic	Bolivina	variabilis	I	d	1	NO	Assignation lvl-3	Basal	Bolivina	variabilis	Ib1	I	b	1	Partial	Complete	Complete	Complete	Complete	Complete	Complete	Complete	Complete	Complete	Partial
KY697156	Kucera, M., Silye, L., Weiner, A.K.M., Darling, K.F., Lübben, B., Holzmann, M., Pawlowski, J., Schönfeld, J., Morard, R., 2017. Caught in the act: anatomy of an ongoing benthic–planktonic transition in a marine protist. J. Plankton Res. 39, 436–449. doi:10.1093/plankt/fbx018	*	1095	5	*	Meteor M69/1	*	Eastern North Atlantic	North Atlantic	35.95	-5.65	2006-08-14	50-0	Bolivina variabilis	Benthic	Bolivina	variabilis	I	d	1	NO	HOLOTYPE	Basal	Bolivina	variabilis	Ib1	I	b	1	Partial	Complete	Complete	Complete	Complete	Complete	Complete	Complete	Complete	Complete	Partial
KY697157	Kucera, M., Silye, L., Weiner, A.K.M., Darling, K.F., Lübben, B., Holzmann, M., Pawlowski, J., Schönfeld, J., Morard, R., 2017. Caught in the act: anatomy of an ongoing benthic–planktonic transition in a marine protist. J. Plankton Res. 39, 436–449. doi:10.1093/plankt/fbx018	*	1095	1	*	Meteor M69/1	*	Eastern North Atlantic	North Atlantic	35.95	-5.65	2006-08-14	50-0	Bolivina variabilis	Benthic	Bolivina	variabilis	I	d	1	NO	Assignation lvl-3	Basal	Bolivina	variabilis	Ib1	I	b	1	Partial	Complete	Complete	Complete	Complete	Complete	Complete	Complete	Complete	Complete	Partial
KY697158	Kucera, M., Silye, L., Weiner, A.K.M., Darling, K.F., Lübben, B., Holzmann, M., Pawlowski, J., Schönfeld, J., Morard, R., 2017. Caught in the act: anatomy of an ongoing benthic–planktonic transition in a marine protist. J. Plankton Res. 39, 436–449. doi:10.1093/plankt/fbx018	*	1095	2	*	Meteor M69/1	*	Eastern North Atlantic	North Atlantic	35.95	-5.65	2006-08-14	50-0	Bolivina variabilis	Benthic	Bolivina	variabilis	I	d	1	NO	Assignation lvl-3	Basal	Bolivina	variabilis	Ia1	I	a	1	Partial	Complete	Complete	Complete	Complete	Complete	Complete	Complete	Complete	Complete	Partial
KY697159	Kucera, M., Silye, L., Weiner, A.K.M., Darling, K.F., Lübben, B., Holzmann, M., Pawlowski, J., Schönfeld, J., Morard, R., 2017. Caught in the act: anatomy of an ongoing benthic–planktonic transition in a marine protist. J. Plankton Res. 39, 436–449. doi:10.1093/plankt/fbx018	*	1097	14	*	Meteor M69/1	*	Eastern North Atlantic	North Atlantic	35.95	-5.65	2006-08-14	50-0	Bolivina variabilis	Benthic	Bolivina	variabilis	I	d	1	NO	Assignation lvl-3	Basal	Bolivina	variabilis	Ia1	I	a	1	Partial	Complete	Complete	Complete	Complete	Complete	Complete	Complete	Complete	Partial	NA
KY697160	Kucera, M., Silye, L., Weiner, A.K.M., Darling, K.F., Lübben, B., Holzmann, M., Pawlowski, J., Schönfeld, J., Morard, R., 2017. Caught in the act: anatomy of an ongoing benthic–planktonic transition in a marine protist. J. Plankton Res. 39, 436–449. doi:10.1093/plankt/fbx018	*	1097	17	*	Meteor M69/1	*	Eastern North Atlantic	North Atlantic	35.95	-5.65	2006-08-14	50-0	Bolivina variabilis	Benthic	Bolivina	variabilis	I	d	1	NO	Assignation lvl-3	Basal	Bolivina	variabilis	Ib1	I	b	1	Partial	Complete	Complete	Complete	Complete	Complete	Complete	Complete	Complete	Partial	NA
KY697161	Kucera, M., Silye, L., Weiner, A.K.M., Darling, K.F., Lübben, B., Holzmann, M., Pawlowski, J., Schönfeld, J., Morard, R., 2017. Caught in the act: anatomy of an ongoing benthic–planktonic transition in a marine protist. J. Plankton Res. 39, 436–449. doi:10.1093/plankt/fbx018	*	1097	3	*	Meteor M69/1	*	Eastern North Atlantic	North Atlantic	35.95	-5.65	2006-08-14	50-0	Bolivina variabilis	Benthic	Bolivina	variabilis	I	d	1	NO	Assignation lvl-3	Basal	Bolivina	variabilis	Ib1	I	b	1	Partial	Complete	Complete	Complete	Complete	Complete	Complete	Complete	Complete	Complete	Partial
KY697162	Kucera, M., Silye, L., Weiner, A.K.M., Darling, K.F., Lübben, B., Holzmann, M., Pawlowski, J., Schönfeld, J., Morard, R., 2017. Caught in the act: anatomy of an ongoing benthic–planktonic transition in a marine protist. J. Plankton Res. 39, 436–449. doi:10.1093/plankt/fbx018	*	1097	4	*	Meteor M69/1	*	Eastern North Atlantic	North Atlantic	35.95	-5.65	2006-08-14	50-0	Bolivina variabilis	Benthic	Bolivina	variabilis	I	d	1	NO	Assignation lvl-3	Basal	Bolivina	variabilis	Ia1	I	a	1	NA	Partial	Complete	Complete	Complete	Complete	Complete	Complete	Complete	Complete	Partial
KY697163	Kucera, M., Silye, L., Weiner, A.K.M., Darling, K.F., Lübben, B., Holzmann, M., Pawlowski, J., Schönfeld, J., Morard, R., 2017. Caught in the act: anatomy of an ongoing benthic–planktonic transition in a marine protist. J. Plankton Res. 39, 436–449. doi:10.1093/plankt/fbx018	*	1109	7	*	Meteor M69/1	*	Eastern North Atlantic	North Atlantic	35.95	-5.65	2006-08-14	50-0	Bolivina variabilis	Benthic	Bolivina	variabilis	I	d	2	NO	Assignation lvl-3	Basal	Bolivina	variabilis	Ia1	I	a	1	Partial	Complete	Complete	Complete	Complete	Complete	Complete	Complete	Complete	Complete	Partial
KY697164	Kucera, M., Silye, L., Weiner, A.K.M., Darling, K.F., Lübben, B., Holzmann, M., Pawlowski, J., Schönfeld, J., Morard, R., 2017. Caught in the act: anatomy of an ongoing benthic–planktonic transition in a marine protist. J. Plankton Res. 39, 436–449. doi:10.1093/plankt/fbx018	*	1109	13	*	Meteor M69/1	*	Eastern North Atlantic	North Atlantic	35.95	-5.65	2006-08-14	50-0	Bolivina variabilis	Benthic	Bolivina	variabilis	I	d	2	NO	Assignation lvl-3	Basal	Bolivina	variabilis	Ia1	I	a	1	Partial	Complete	Complete	Complete	Complete	Complete	Complete	Complete	Complete	Complete	Partial
KY697165	Kucera, M., Silye, L., Weiner, A.K.M., Darling, K.F., Lübben, B., Holzmann, M., Pawlowski, J., Schönfeld, J., Morard, R., 2017. Caught in the act: anatomy of an ongoing benthic–planktonic transition in a marine protist. J. Plankton Res. 39, 436–449. doi:10.1093/plankt/fbx018	*	1109	8	*	Meteor M69/1	*	Eastern North Atlantic	North Atlantic	35.95	-5.65	2006-08-14	50-0	Bolivina variabilis	Benthic	Bolivina	variabilis	I	d	2	NO	Assignation lvl-3	Basal	Bolivina	variabilis	Ia1	I	a	1	Partial	Complete	Complete	Complete	Complete	Complete	Complete	Complete	Complete	Complete	Partial
KY697166	Kucera, M., Silye, L., Weiner, A.K.M., Darling, K.F., Lübben, B., Holzmann, M., Pawlowski, J., Schönfeld, J., Morard, R., 2017. Caught in the act: anatomy of an ongoing benthic–planktonic transition in a marine protist. J. Plankton Res. 39, 436–449. doi:10.1093/plankt/fbx018	*	1109	14	*	Meteor M69/1	*	Eastern North Atlantic	North Atlantic	35.95	-5.65	2006-08-14	50-0	Bolivina variabilis	Benthic	Bolivina	variabilis	I	d	2	NO	HOLOTYPE	Basal	Bolivina	variabilis	Ia1	I	a	1	Partial	Complete	Complete	Complete	Complete	Complete	Complete	Complete	Complete	Complete	Partial
KY697167	Kucera, M., Silye, L., Weiner, A.K.M., Darling, K.F., Lübben, B., Holzmann, M., Pawlowski, J., Schönfeld, J., Morard, R., 2017. Caught in the act: anatomy of an ongoing benthic–planktonic transition in a marine protist. J. Plankton Res. 39, 436–449. doi:10.1093/plankt/fbx018	*	1574	1	*	Meteor M69/1	*	Western Mediterranean sea	Caribbean Sea	39.2345	2.74333	2006-08-23	0	Bolivina variabilis	Benthic	Bolivina	variabilis	II	a	3	NO	Assignation lvl-2	Basal	Bolivina	variabilis	IIa	II	a	*	Partial	Complete	Complete	Complete	Complete	Complete	Complete	Complete	Complete	Complete	Partial
KY697168	Kucera, M., Silye, L., Weiner, A.K.M., Darling, K.F., Lübben, B., Holzmann, M., Pawlowski, J., Schönfeld, J., Morard, R., 2017. Caught in the act: anatomy of an ongoing benthic–planktonic transition in a marine protist. J. Plankton Res. 39, 436–449. doi:10.1093/plankt/fbx018	*	1574	6	*	Meteor M69/1	*	Western Mediterranean sea	Caribbean Sea	39.2345	2.74333	2006-08-23	0	Bolivina variabilis	Benthic	Bolivina	variabilis	II	a	3	NO	HOLOTYPE	Basal	Bolivina	variabilis	IIa1	II	a	1	Partial	Complete	Complete	Complete	Complete	Complete	Complete	Complete	Complete	Complete	Partial
KY697169	Kucera, M., Silye, L., Weiner, A.K.M., Darling, K.F., Lübben, B., Holzmann, M., Pawlowski, J., Schönfeld, J., Morard, R., 2017. Caught in the act: anatomy of an ongoing benthic–planktonic transition in a marine protist. J. Plankton Res. 39, 436–449. doi:10.1093/plankt/fbx018	*	1574	4	*	Meteor M69/1	*	Western Mediterranean sea	Caribbean Sea	39.2345	2.74333	2006-08-23	0	Bolivina variabilis	Benthic	Bolivina	variabilis	II	a	3	NO	Assignation lvl-2	Basal	Bolivina	variabilis	IIa	II	a	*	Partial	Complete	Complete	Complete	Complete	Complete	Complete	Complete	Complete	Complete	Partial
KY697170	Kucera, M., Silye, L., Weiner, A.K.M., Darling, K.F., Lübben, B., Holzmann, M., Pawlowski, J., Schönfeld, J., Morard, R., 2017. Caught in the act: anatomy of an ongoing benthic–planktonic transition in a marine protist. J. Plankton Res. 39, 436–449. doi:10.1093/plankt/fbx018	*	1574	14	*	Meteor M69/1	*	Western Mediterranean sea	Caribbean Sea	39.2345	2.74333	2006-08-23	0	Bolivina variabilis	Benthic	Bolivina	variabilis	II	a	3	NO	Assignation lvl-2	Basal	Bolivina	variabilis	IIa	II	a	*	Partial	Complete	Complete	Complete	Complete	Complete	Complete	Complete	Complete	Complete	Partial
KY697171	Kucera, M., Silye, L., Weiner, A.K.M., Darling, K.F., Lübben, B., Holzmann, M., Pawlowski, J., Schönfeld, J., Morard, R., 2017. Caught in the act: anatomy of an ongoing benthic–planktonic transition in a marine protist. J. Plankton Res. 39, 436–449. doi:10.1093/plankt/fbx018	*	A1023	DS	*	Sonne 221	*	South China Sea	Indian Ocean	18.9517	113.711	1/2.06.2012	0	Bolivina variabilis	Benthic	Bolivina	variabilis	II	a	4	NO	phylogenetic placement	Basal	Bolivina	variabilis	II	II	*	*	NA	NA	Partial	Complete	Complete	Complete	Complete	Partial	NA	NA	NA
KY697172	Kucera, M., Silye, L., Weiner, A.K.M., Darling, K.F., Lübben, B., Holzmann, M., Pawlowski, J., Schönfeld, J., Morard, R., 2017. Caught in the act: anatomy of an ongoing benthic–planktonic transition in a marine protist. J. Plankton Res. 39, 436–449. doi:10.1093/plankt/fbx018	*	A1035	DS	*	Sonne 221	*	South China Sea	Indian Ocean	18.9517	113.711	1/2.06.2012	0	Bolivina variabilis	Benthic	Bolivina	variabilis	II	a	1	NO	Assignation lvl-2	Basal	Bolivina	variabilis	IIa	II	a	*	Partial	Complete	Complete	Complete	Complete	Complete	Complete	Complete	Complete	Partial	NA
KY697173	Kucera, M., Silye, L., Weiner, A.K.M., Darling, K.F., Lübben, B., Holzmann, M., Pawlowski, J., Schönfeld, J., Morard, R., 2017. Caught in the act: anatomy of an ongoing benthic–planktonic transition in a marine protist. J. Plankton Res. 39, 436–449. doi:10.1093/plankt/fbx018	*	A1044	DS	*	Sonne 221	*	South China Sea	Indian Ocean	18.9517	113.711	1/2.06.2012	0	Bolivina variabilis	Benthic	Bolivina	variabilis	II	a	5	NO	phylogenetic placement	Basal	Bolivina	variabilis	II	II	*	*	NA	NA	NA	Partial	Complete	Complete	Complete	Partial	NA	NA	NA
KY697174	Kucera, M., Silye, L., Weiner, A.K.M., Darling, K.F., Lübben, B., Holzmann, M., Pawlowski, J., Schönfeld, J., Morard, R., 2017. Caught in the act: anatomy of an ongoing benthic–planktonic transition in a marine protist. J. Plankton Res. 39, 436–449. doi:10.1093/plankt/fbx018	*	A1058	DS	*	Sonne 221	*	South China Sea	Indian Ocean	18.9517	113.711	1/2.06.2012	0	Bolivina variabilis	Benthic	Bolivina	variabilis	II	a	2	NO	phylogenetic placement	Basal	Bolivina	variabilis	II	II	*	*	NA	NA	NA	Partial	Complete	Complete	Complete	Complete	Partial	NA	NA
KY697175	Kucera, M., Silye, L., Weiner, A.K.M., Darling, K.F., Lübben, B., Holzmann, M., Pawlowski, J., Schönfeld, J., Morard, R., 2017. Caught in the act: anatomy of an ongoing benthic–planktonic transition in a marine protist. J. Plankton Res. 39, 436–449. doi:10.1093/plankt/fbx018	*	A1060	DS	*	Sonne 221	*	South China Sea	Indian Ocean	18.9517	113.711	1/2.06.2012	0	Bolivina variabilis	Benthic	Bolivina	variabilis	II	a	6	NO	phylogenetic placement	Basal	Bolivina	variabilis	II	II	*	*	NA	NA	NA	Partial	Complete	Complete	Complete	Complete	Partial	NA	NA
KY697176	Kucera, M., Silye, L., Weiner, A.K.M., Darling, K.F., Lübben, B., Holzmann, M., Pawlowski, J., Schönfeld, J., Morard, R., 2017. Caught in the act: anatomy of an ongoing benthic–planktonic transition in a marine protist. J. Plankton Res. 39, 436–449. doi:10.1093/plankt/fbx018	*	A1079	DS	*	Sonne 221	*	South China Sea	Indian Ocean	18.9517	113.711	2/3.06.2012	0	Bolivina variabilis	Benthic	Bolivina	variabilis	II	a	7	NO	phylogenetic placement	Basal	Bolivina	variabilis	II	II	*	*	NA	NA	NA	Partial	Complete	Complete	Complete	Partial	NA	NA	NA
KY697177	Kucera, M., Silye, L., Weiner, A.K.M., Darling, K.F., Lübben, B., Holzmann, M., Pawlowski, J., Schönfeld, J., Morard, R., 2017. Caught in the act: anatomy of an ongoing benthic–planktonic transition in a marine protist. J. Plankton Res. 39, 436–449. doi:10.1093/plankt/fbx018	*	A1122	DS	*	Sonne 221	*	South China Sea	Indian Ocean	18.9517	113.711	2/3.06.2012	0	Bolivina variabilis	Benthic	Bolivina	variabilis	II	a	1	NO	phylogenetic placement	Basal	Bolivina	variabilis	II	II	*	*	NA	NA	NA	Partial	Complete	Complete	Complete	Complete	Partial	NA	NA
KY697178	Kucera, M., Silye, L., Weiner, A.K.M., Darling, K.F., Lübben, B., Holzmann, M., Pawlowski, J., Schönfeld, J., Morard, R., 2017. Caught in the act: anatomy of an ongoing benthic–planktonic transition in a marine protist. J. Plankton Res. 39, 436–449. doi:10.1093/plankt/fbx018	*	A1139	DS	*	Sonne 221	*	South China Sea	Indian Ocean	18.9517	113.711	2/3.06.2012	0	Bolivina variabilis	Benthic	Bolivina	variabilis	II	a	1	NO	phylogenetic placement	Basal	Bolivina	variabilis	II	II	*	*	NA	NA	Partial	Complete	Complete	Complete	Complete	Partial	NA	NA	NA
KY697179	Kucera, M., Silye, L., Weiner, A.K.M., Darling, K.F., Lübben, B., Holzmann, M., Pawlowski, J., Schönfeld, J., Morard, R., 2017. Caught in the act: anatomy of an ongoing benthic–planktonic transition in a marine protist. J. Plankton Res. 39, 436–449. doi:10.1093/plankt/fbx018	*	A1196	DS	*	Sonne 221	*	South China Sea	Indian Ocean	18.9517	113.711	3/4.06.2012	0	Bolivina variabilis	Benthic	Bolivina	variabilis	II	a	8	NO	phylogenetic placement	Basal	Bolivina	variabilis	II	II	*	*	NA	NA	NA	Partial	Complete	Complete	Complete	Complete	Partial	NA	NA
KY697180	Kucera, M., Silye, L., Weiner, A.K.M., Darling, K.F., Lübben, B., Holzmann, M., Pawlowski, J., Schönfeld, J., Morard, R., 2017. Caught in the act: anatomy of an ongoing benthic–planktonic transition in a marine protist. J. Plankton Res. 39, 436–449. doi:10.1093/plankt/fbx018	*	A1214	DS	*	Sonne 221	*	South China Sea	Indian Ocean	18.9517	113.711	3/4.06.2012	0	Bolivina variabilis	Benthic	Bolivina	variabilis	II	a	1	NO	phylogenetic placement	Basal	Bolivina	variabilis	II	II	*	*	NA	NA	Partial	Complete	Complete	Complete	Complete	Complete	Partial	NA	NA
KY697181	Kucera, M., Silye, L., Weiner, A.K.M., Darling, K.F., Lübben, B., Holzmann, M., Pawlowski, J., Schönfeld, J., Morard, R., 2017. Caught in the act: anatomy of an ongoing benthic–planktonic transition in a marine protist. J. Plankton Res. 39, 436–449. doi:10.1093/plankt/fbx018	*	A782	DS	*	Puerto Rico 2012	*	Puerto Rico	Caribbean Sea	17.8639	-66.9871	2012-10-29	0-100	Bolivina variabilis	Benthic	Bolivina	variabilis	I	c	2	NO	phylogenetic placement	Basal	Bolivina	variabilis	I	I	*	*	Partial	Complete	Complete	Complete	Complete	Complete	Complete	Partial	NA	NA	NA
KY697182	Kucera, M., Silye, L., Weiner, A.K.M., Darling, K.F., Lübben, B., Holzmann, M., Pawlowski, J., Schönfeld, J., Morard, R., 2017. Caught in the act: anatomy of an ongoing benthic–planktonic transition in a marine protist. J. Plankton Res. 39, 436–449. doi:10.1093/plankt/fbx018	*	A813	DS	*	Puerto Rico 2012	*	Puerto Rico	Caribbean Sea	17.8639	-66.9871	2012-10-29	0	Bolivina variabilis	Benthic	Bolivina	variabilis	I	c	3	NO	phylogenetic placement	Basal	Bolivina	variabilis	I	I	*	*	NA	NA	Partial	Complete	Complete	Complete	Complete	Complete	Complete	Partial	NA
KY697183	Kucera, M., Silye, L., Weiner, A.K.M., Darling, K.F., Lübben, B., Holzmann, M., Pawlowski, J., Schönfeld, J., Morard, R., 2017. Caught in the act: anatomy of an ongoing benthic–planktonic transition in a marine protist. J. Plankton Res. 39, 436–449. doi:10.1093/plankt/fbx018	*	D512	DS	*	Puerto Rico 2012	*	Puerto Rico	Caribbean Sea	17.8639	-66.9871	2012-10-18	0-100	Bolivina variabilis	Benthic	Bolivina	variabilis	I	b	1	NO	phylogenetic placement	Basal	Bolivina	variabilis	I	I	*	*	NA	NA	Partial	Complete	Complete	Complete	Complete	Complete	Partial	NA	NA
KY697184	Kucera, M., Silye, L., Weiner, A.K.M., Darling, K.F., Lübben, B., Holzmann, M., Pawlowski, J., Schönfeld, J., Morard, R., 2017. Caught in the act: anatomy of an ongoing benthic–planktonic transition in a marine protist. J. Plankton Res. 39, 436–449. doi:10.1093/plankt/fbx018	*	D665	DS	*	Puerto Rico 2012	*	Puerto Rico	Caribbean Sea	17.8639	-66.9871	2012-11-05	0-100	Bolivina variabilis	Benthic	Bolivina	variabilis	I	b	1	NO	phylogenetic placement	Basal	Bolivina	variabilis	I	I	*	*	NA	NA	Partial	Complete	Complete	Complete	Complete	Complete	Partial	NA	NA
KY697185	Kucera, M., Silye, L., Weiner, A.K.M., Darling, K.F., Lübben, B., Holzmann, M., Pawlowski, J., Schönfeld, J., Morard, R., 2017. Caught in the act: anatomy of an ongoing benthic–planktonic transition in a marine protist. J. Plankton Res. 39, 436–449. doi:10.1093/plankt/fbx018	*	MC267	DS	*	Pelagia Cruise 64PE304	*	Mozambique Chanel	Indian Ocean	-10.8987	41.4193	2009-03-19	4	Bolivina variabilis	Benthic	Bolivina	variabilis	II	a	10	NO	phylogenetic placement	Basal	Bolivina	variabilis	II	II	*	*	Partial	Complete	Complete	Complete	Complete	Complete	Partial	NA	NA	NA	NA
KY697186	Kucera, M., Silye, L., Weiner, A.K.M., Darling, K.F., Lübben, B., Holzmann, M., Pawlowski, J., Schönfeld, J., Morard, R., 2017. Caught in the act: anatomy of an ongoing benthic–planktonic transition in a marine protist. J. Plankton Res. 39, 436–449. doi:10.1093/plankt/fbx018	*	MC278	DS	*	Pelagia Cruise 64PE304	*	Mozambique Chanel	Indian Ocean	-13.2515	41.2065	2009-03-20	4	Bolivina variabilis	Benthic	Bolivina	variabilis	II	a	11	NO	phylogenetic placement	Basal	Bolivina	variabilis	II	II	*	*	Partial	Complete	Complete	Complete	Complete	Complete	Partial	NA	NA	NA	NA
MK499617	This study	Weiner, A.K.M., Morard, R., Weinkauf, M.F., Darling, K.F., André, A., Quillévéré, F., Ujiie, Y., Douady, C.J., de Vargas, C., Kucera, M., 2016. Methodology for single-cell genetic analysis of planktonic foraminifera for studies of protist diversity and evolution. Fontiers Mar. Sci. 3, 1–15. doi:10.3389/fmars.2016.00255	C1247	14	GITC*	Sonne, SO-226	SO226-3-2	*	*	-34.536	171.587	2013-03-05	40-60	Tenuitella iota	Microperforates	Tenuitella	iota	NA	NA	NA	NO	Assignation lvl-3	Microperforates	Tenuitella	iota	Ia1	I	a	1	Partial	Complete	Complete	Complete	Complete	Complete	Complete	Complete	Complete	Complete	Partial
MK499618	This study	Weiner, A.K.M., Morard, R., Weinkauf, M.F., Darling, K.F., André, A., Quillévéré, F., Ujiie, Y., Douady, C.J., de Vargas, C., Kucera, M., 2016. Methodology for single-cell genetic analysis of planktonic foraminifera for studies of protist diversity and evolution. Fontiers Mar. Sci. 3, 1–15. doi:10.3389/fmars.2016.00255	C1247	11	GITC*	Sonne, SO-226	SO226-3-2	*	*	-34.536	171.587	2013-03-05	40-60	Tenuitella iota	Microperforates	Tenuitella	iota	NA	NA	NA	NO	Assignation lvl-2	Microperforates	Tenuitella	iota	Ia	I	a	*	Partial	Complete	Complete	Complete	Complete	Complete	Complete	Complete	Complete	Complete	Partial
MK499619	This study	Weiner, A.K.M., Morard, R., Weinkauf, M.F., Darling, K.F., André, A., Quillévéré, F., Ujiie, Y., Douady, C.J., de Vargas, C., Kucera, M., 2016. Methodology for single-cell genetic analysis of planktonic foraminifera for studies of protist diversity and evolution. Fontiers Mar. Sci. 3, 1–15. doi:10.3389/fmars.2016.00255	C1258	18	GITC*	Sonne, SO-226	SO226-3-2	*	*	-34.536	171.587	2013-03-05	80-60	Tenuitella iota	Microperforates	Tenuitella	iota	NA	NA	NA	NO	BASETYPE	Microperforates	Tenuitella	iota	Ia2	I	a	2	Partial	Complete	Complete	Complete	Complete	Complete	Complete	Complete	Complete	Complete	Partial
MK499620	This study	Weiner, A.K.M., Morard, R., Weinkauf, M.F., Darling, K.F., André, A., Quillévéré, F., Ujiie, Y., Douady, C.J., de Vargas, C., Kucera, M., 2016. Methodology for single-cell genetic analysis of planktonic foraminifera for studies of protist diversity and evolution. Fontiers Mar. Sci. 3, 1–15. doi:10.3389/fmars.2016.00255	C1258	7	GITC*	Sonne, SO-226	SO226-3-2	*	*	-34.536	171.587	2013-03-05	80-60	Tenuitella iota	Microperforates	Tenuitella	iota	NA	NA	NA	NO	HOLOTYPE	Microperforates	Tenuitella	iota	Ia2	I	a	2	Partial	Complete	Complete	Complete	Complete	Complete	Complete	Complete	Complete	Complete	Partial
MK499621	This study	Weiner, A.K.M., Morard, R., Weinkauf, M.F., Darling, K.F., André, A., Quillévéré, F., Ujiie, Y., Douady, C.J., de Vargas, C., Kucera, M., 2016. Methodology for single-cell genetic analysis of planktonic foraminifera for studies of protist diversity and evolution. Fontiers Mar. Sci. 3, 1–15. doi:10.3389/fmars.2016.00255	C1258	14	GITC*	Sonne, SO-226	SO226-3-2	*	*	-34.536	171.587	2013-03-05	80-60	Tenuitella iota	Microperforates	Tenuitella	iota	NA	NA	NA	NO	BASETYPE	Microperforates	Tenuitella	iota	Ia2	I	a	2	Partial	Complete	Complete	Complete	Complete	Complete	Complete	Complete	Complete	Complete	Partial
MK499622	This study	Weiner, A.K.M., Morard, R., Weinkauf, M.F., Darling, K.F., André, A., Quillévéré, F., Ujiie, Y., Douady, C.J., de Vargas, C., Kucera, M., 2016. Methodology for single-cell genetic analysis of planktonic foraminifera for studies of protist diversity and evolution. Fontiers Mar. Sci. 3, 1–15. doi:10.3389/fmars.2016.00255	C1247	4	GITC*	Sonne, SO-226	SO226-3-2	*	*	-34.536	171.587	2013-03-05	40-60	Tenuitella iota	Microperforates	Tenuitella	iota	NA	NA	NA	NO	Assignation lvl-2	Microperforates	Tenuitella	iota	Ia	I	a	*	Partial	Complete	Complete	Complete	Complete	Complete	Complete	Complete	Complete	Complete	Partial
MK499623	This study	Weiner, A.K.M., Morard, R., Weinkauf, M.F., Darling, K.F., André, A., Quillévéré, F., Ujiie, Y., Douady, C.J., de Vargas, C., Kucera, M., 2016. Methodology for single-cell genetic analysis of planktonic foraminifera for studies of protist diversity and evolution. Fontiers Mar. Sci. 3, 1–15. doi:10.3389/fmars.2016.00255	C1259	10	GITC*	Sonne, SO-226	SO226-3-2	*	*	-34.536	171.587	2013-03-05	80-60	Tenuitella iota	Microperforates	Tenuitella	iota	NA	NA	NA	NO	Assignation lvl-3	Microperforates	Tenuitella	iota	Ia2	I	a	2	Partial	Complete	Complete	Complete	Complete	Complete	Complete	Complete	Complete	Complete	Partial
MK499624	This study	Weiner, A.K.M., Morard, R., Weinkauf, M.F., Darling, K.F., André, A., Quillévéré, F., Ujiie, Y., Douady, C.J., de Vargas, C., Kucera, M., 2016. Methodology for single-cell genetic analysis of planktonic foraminifera for studies of protist diversity and evolution. Fontiers Mar. Sci. 3, 1–15. doi:10.3389/fmars.2016.00255	C1258	11	GITC*	Sonne, SO-226	SO226-3-2	*	*	-34.536	171.587	2013-03-05	80-60	Tenuitella iota	Microperforates	Tenuitella	iota	NA	NA	NA	NO	Assignation lvl-3	Microperforates	Tenuitella	iota	Ia1	I	a	1	Partial	Complete	Complete	Complete	Complete	Complete	Complete	Complete	Complete	Complete	Partial
MK499625	This study	Weiner, A.K.M., Morard, R., Weinkauf, M.F., Darling, K.F., André, A., Quillévéré, F., Ujiie, Y., Douady, C.J., de Vargas, C., Kucera, M., 2016. Methodology for single-cell genetic analysis of planktonic foraminifera for studies of protist diversity and evolution. Fontiers Mar. Sci. 3, 1–15. doi:10.3389/fmars.2016.00255	C1259	5	GITC*	Sonne, SO-226	SO226-3-2	*	*	-34.536	171.587	2013-03-05	80-60	Tenuitella iota	Microperforates	Tenuitella	iota	NA	NA	NA	NO	BASETYPE	Microperforates	Tenuitella	iota	Ia2	I	a	2	Partial	Complete	Complete	Complete	Complete	Complete	Complete	Complete	Complete	Complete	Partial
MK499626	This study	Weiner, A.K.M., Morard, R., Weinkauf, M.F., Darling, K.F., André, A., Quillévéré, F., Ujiie, Y., Douady, C.J., de Vargas, C., Kucera, M., 2016. Methodology for single-cell genetic analysis of planktonic foraminifera for studies of protist diversity and evolution. Fontiers Mar. Sci. 3, 1–15. doi:10.3389/fmars.2016.00255	C1259	7	GITC*	Sonne, SO-226	SO226-3-2	*	*	-34.536	171.587	2013-03-05	80-60	Tenuitella iota	Microperforates	Tenuitella	iota	NA	NA	NA	NO	BASETYPE	Microperforates	Tenuitella	iota	Ia2	I	a	2	Partial	Complete	Complete	Complete	Complete	Complete	Complete	Complete	Complete	Complete	Partial
MK499627	This study	Weiner, A.K.M., Morard, R., Weinkauf, M.F., Darling, K.F., André, A., Quillévéré, F., Ujiie, Y., Douady, C.J., de Vargas, C., Kucera, M., 2016. Methodology for single-cell genetic analysis of planktonic foraminifera for studies of protist diversity and evolution. Fontiers Mar. Sci. 3, 1–15. doi:10.3389/fmars.2016.00255	C1259	8	GITC*	Sonne, SO-226	SO226-3-2	*	*	-34.536	171.587	2013-03-05	80-60	Tenuitella iota	Microperforates	Tenuitella	iota	NA	NA	NA	NO	BASETYPE	Microperforates	Tenuitella	iota	Ia2	I	a	2	Partial	Complete	Complete	Complete	Complete	Complete	Complete	Complete	Complete	Complete	Partial
MK499628	This study	Weiner, A.K.M., Morard, R., Weinkauf, M.F., Darling, K.F., André, A., Quillévéré, F., Ujiie, Y., Douady, C.J., de Vargas, C., Kucera, M., 2016. Methodology for single-cell genetic analysis of planktonic foraminifera for studies of protist diversity and evolution. Fontiers Mar. Sci. 3, 1–15. doi:10.3389/fmars.2016.00255	C1259	9	GITC*	Sonne, SO-226	SO226-3-2	*	*	-34.536	171.587	2013-03-05	80-60	Tenuitella iota	Microperforates	Tenuitella	iota	NA	NA	NA	NO	BASETYPE	Microperforates	Tenuitella	iota	Ia2	I	a	2	Partial	Complete	Complete	Complete	Complete	Complete	Complete	Complete	Complete	Complete	Partial
MK499629	This study	Weiner, A.K.M., Morard, R., Weinkauf, M.F., Darling, K.F., André, A., Quillévéré, F., Ujiie, Y., Douady, C.J., de Vargas, C., Kucera, M., 2016. Methodology for single-cell genetic analysis of planktonic foraminifera for studies of protist diversity and evolution. Fontiers Mar. Sci. 3, 1–15. doi:10.3389/fmars.2016.00255	C1259	2	GITC*	Sonne, SO-226	SO226-3-2	*	*	-34.536	171.587	2013-03-05	80-60	Tenuitella iota	Microperforates	Tenuitella	iota	NA	NA	NA	NO	HOLOTYPE	Microperforates	Tenuitella	iota	Ia2	I	a	2	Partial	Complete	Complete	Complete	Complete	Complete	Complete	Complete	Complete	Complete	Partial
MK499630	This study	Weiner, A.K.M., Morard, R., Weinkauf, M.F., Darling, K.F., André, A., Quillévéré, F., Ujiie, Y., Douady, C.J., de Vargas, C., Kucera, M., 2016. Methodology for single-cell genetic analysis of planktonic foraminifera for studies of protist diversity and evolution. Fontiers Mar. Sci. 3, 1–15. doi:10.3389/fmars.2016.00255	C1259	3	GITC*	Sonne, SO-226	SO226-3-2	*	*	-34.536	171.587	2013-03-05	80-60	Tenuitella iota	Microperforates	Tenuitella	iota	NA	NA	NA	NO	HOLOTYPE	Microperforates	Tenuitella	iota	Ia2	I	a	2	Partial	Complete	Complete	Complete	Complete	Complete	Complete	Complete	Complete	Complete	Partial
MK499631	This study	Weiner, A.K.M., Morard, R., Weinkauf, M.F., Darling, K.F., André, A., Quillévéré, F., Ujiie, Y., Douady, C.J., de Vargas, C., Kucera, M., 2016. Methodology for single-cell genetic analysis of planktonic foraminifera for studies of protist diversity and evolution. Fontiers Mar. Sci. 3, 1–15. doi:10.3389/fmars.2016.00255	C1259	13	GITC*	Sonne, SO-226	SO226-3-2	*	*	-34.536	171.587	2013-03-05	80-60	Tenuitella iota	Microperforates	Tenuitella	iota	NA	NA	NA	NO	HOLOTYPE	Microperforates	Tenuitella	iota	Ia2	I	a	2	Partial	Complete	Complete	Complete	Complete	Complete	Complete	Complete	Complete	Complete	Partial
MK499632	This study	Weiner, A.K.M., Morard, R., Weinkauf, M.F., Darling, K.F., André, A., Quillévéré, F., Ujiie, Y., Douady, C.J., de Vargas, C., Kucera, M., 2016. Methodology for single-cell genetic analysis of planktonic foraminifera for studies of protist diversity and evolution. Fontiers Mar. Sci. 3, 1–15. doi:10.3389/fmars.2016.00255	CA1225	DS	GITC*	Sonne, SO-226	K288	*	*	-7.409	165.274	2013-03-12	0-20	Globigerinita minuta	Microperforates	Globigerinita	minuta	NA	NA	NA	YES	Assignation lvl-2	Microperforates	Tenuitella	iota	Ia	I	a	*	Partial	Complete	Complete	Complete	Complete	Complete	Complete	Complete	Complete	Complete	Partial
MK499633	This study	Weiner, A.K.M., Morard, R., Weinkauf, M.F., Darling, K.F., André, A., Quillévéré, F., Ujiie, Y., Douady, C.J., de Vargas, C., Kucera, M., 2016. Methodology for single-cell genetic analysis of planktonic foraminifera for studies of protist diversity and evolution. Fontiers Mar. Sci. 3, 1–15. doi:10.3389/fmars.2016.00255	C1247	13	GITC*	Sonne, SO-226	SO226-3-2	*	*	-34.536	171.587	2013-03-05	40-60	Tenuitella iota	Microperforates	Tenuitella	iota	NA	NA	NA	NO	Assignation lvl-3	Microperforates	Tenuitella	iota	Ia1	I	a	1	Partial	Complete	Complete	Complete	Complete	Complete	Complete	Complete	Complete	Complete	Partial
MK499634	This study	Weiner, A.K.M., Morard, R., Weinkauf, M.F., Darling, K.F., André, A., Quillévéré, F., Ujiie, Y., Douady, C.J., de Vargas, C., Kucera, M., 2016. Methodology for single-cell genetic analysis of planktonic foraminifera for studies of protist diversity and evolution. Fontiers Mar. Sci. 3, 1–15. doi:10.3389/fmars.2016.00255	C1258	16	GITC*	Sonne, SO-226	SO226-3-2	*	*	-34.536	171.587	2013-03-05	80-60	Tenuitella iota	Microperforates	Tenuitella	iota	NA	NA	NA	NO	HOLOTYPE	Microperforates	Tenuitella	iota	Ia2	I	a	2	Partial	Complete	Complete	Complete	Complete	Complete	Complete	Complete	Complete	Complete	Partial
MK499635	This study	Weiner, A.K.M., Morard, R., Weinkauf, M.F., Darling, K.F., André, A., Quillévéré, F., Ujiie, Y., Douady, C.J., de Vargas, C., Kucera, M., 2016. Methodology for single-cell genetic analysis of planktonic foraminifera for studies of protist diversity and evolution. Fontiers Mar. Sci. 3, 1–15. doi:10.3389/fmars.2016.00255	C1247	12	GITC*	Sonne, SO-226	SO226-3-2	*	*	-34.536	171.587	2013-03-05	40-60	Tenuitella iota	Microperforates	Tenuitella	iota	NA	NA	NA	NO	HOLOTYPE	Microperforates	Tenuitella	iota	Ia1	I	a	1	Partial	Complete	Complete	Complete	Complete	Complete	Complete	Complete	Complete	Complete	Partial
MK499636	This study	Weiner, A.K.M., Morard, R., Weinkauf, M.F., Darling, K.F., André, A., Quillévéré, F., Ujiie, Y., Douady, C.J., de Vargas, C., Kucera, M., 2016. Methodology for single-cell genetic analysis of planktonic foraminifera for studies of protist diversity and evolution. Fontiers Mar. Sci. 3, 1–15. doi:10.3389/fmars.2016.00255	C1259	15	GITC*	Sonne, SO-226	SO226-3-2	*	*	-34.536	171.587	2013-03-05	80-60	Tenuitella iota	Microperforates	Tenuitella	iota	NA	NA	NA	NO	BASETYPE	Microperforates	Tenuitella	iota	Ia2	I	a	2	Partial	Complete	Complete	Complete	Complete	Complete	Complete	Complete	Complete	Complete	Partial
MK499637	This study	Weiner, A.K.M., Morard, R., Weinkauf, M.F., Darling, K.F., André, A., Quillévéré, F., Ujiie, Y., Douady, C.J., de Vargas, C., Kucera, M., 2016. Methodology for single-cell genetic analysis of planktonic foraminifera for studies of protist diversity and evolution. Fontiers Mar. Sci. 3, 1–15. doi:10.3389/fmars.2016.00255	C1259	4	GITC*	Sonne, SO-226	SO226-3-2	*	*	-34.536	171.587	2013-03-05	80-60	Tenuitella iota	Microperforates	Tenuitella	iota	NA	NA	NA	NO	BASETYPE	Microperforates	Tenuitella	iota	Ia2	I	a	2	Partial	Complete	Complete	Complete	Complete	Complete	Complete	Complete	Complete	Complete	Partial
MK499638	This study	Weiner, A.K.M., Morard, R., Weinkauf, M.F., Darling, K.F., André, A., Quillévéré, F., Ujiie, Y., Douady, C.J., de Vargas, C., Kucera, M., 2016. Methodology for single-cell genetic analysis of planktonic foraminifera for studies of protist diversity and evolution. Fontiers Mar. Sci. 3, 1–15. doi:10.3389/fmars.2016.00255	G166	13	GITC*	Meteor, M113	GeoB19608	*	*	30.84	-42.596	2013-03-16	200-300	Tenuitella fleisheri	Microperforates	Tenuitella	fleisheri	NA	NA	NA	NO	Assignation lvl-3	Microperforates	Tenuitella	fleisheri	Ia2	I	a	2	Partial	Complete	Complete	Complete	Complete	Complete	Complete	Complete	Complete	Complete	Partial
MK499639	This study	Weiner, A.K.M., Morard, R., Weinkauf, M.F., Darling, K.F., André, A., Quillévéré, F., Ujiie, Y., Douady, C.J., de Vargas, C., Kucera, M., 2016. Methodology for single-cell genetic analysis of planktonic foraminifera for studies of protist diversity and evolution. Fontiers Mar. Sci. 3, 1–15. doi:10.3389/fmars.2016.00255	G166	15	GITC*	Meteor, M113	GeoB19608	*	*	30.84	-42.596	2013-03-16	200-300	Tenuitella fleisheri	Microperforates	Tenuitella	fleisheri	NA	NA	NA	NO	Assignation lvl-3	Microperforates	Tenuitella	fleisheri	Ia2	I	a	2	Partial	Complete	Complete	Complete	Complete	Complete	Complete	Complete	Complete	Complete	Partial
MK499640	This study	Weiner, A.K.M., Morard, R., Weinkauf, M.F., Darling, K.F., André, A., Quillévéré, F., Ujiie, Y., Douady, C.J., de Vargas, C., Kucera, M., 2016. Methodology for single-cell genetic analysis of planktonic foraminifera for studies of protist diversity and evolution. Fontiers Mar. Sci. 3, 1–15. doi:10.3389/fmars.2016.00255	G166	10	GITC*	Meteor, M113	GeoB19608	*	*	30.84	-42.596	2013-03-16	200-300	Tenuitella fleisheri	Microperforates	Tenuitella	fleisheri	NA	NA	NA	NO	Assignation lvl-3	Microperforates	Tenuitella	fleisheri	Ia2	I	a	2	Partial	Complete	Complete	Complete	Complete	Complete	Complete	Complete	Complete	Complete	Partial
MK499641	This study	Weiner, A.K.M., Morard, R., Weinkauf, M.F., Darling, K.F., André, A., Quillévéré, F., Ujiie, Y., Douady, C.J., de Vargas, C., Kucera, M., 2016. Methodology for single-cell genetic analysis of planktonic foraminifera for studies of protist diversity and evolution. Fontiers Mar. Sci. 3, 1–15. doi:10.3389/fmars.2016.00255	G166	16	GITC*	Meteor, M113	GeoB19608	*	*	30.84	-42.596	2013-03-16	200-300	Tenuitella fleisheri	Microperforates	Tenuitella	fleisheri	NA	NA	NA	NO	Assignation lvl-3	Microperforates	Tenuitella	fleisheri	Ia2	I	a	2	Partial	Complete	Complete	Complete	Complete	Complete	Complete	Complete	Complete	Complete	Partial
MK499642	This study	Weiner, A.K.M., Morard, R., Weinkauf, M.F., Darling, K.F., André, A., Quillévéré, F., Ujiie, Y., Douady, C.J., de Vargas, C., Kucera, M., 2016. Methodology for single-cell genetic analysis of planktonic foraminifera for studies of protist diversity and evolution. Fontiers Mar. Sci. 3, 1–15. doi:10.3389/fmars.2016.00255	C1247	5	GITC*	Sonne, SO-226	SO226-3-2	*	*	-34.536	171.587	2013-03-05	40-60	Tenuitella iota	Microperforates	Tenuitella	iota	NA	NA	NA	NO	Assignation lvl-2	Microperforates	Tenuitella	iota	Ia	I	a	*	Partial	Complete	Complete	Complete	Complete	Complete	Complete	Complete	Complete	Complete	Partial
MK499643	This study	Weiner, A.K.M., Morard, R., Weinkauf, M.F., Darling, K.F., André, A., Quillévéré, F., Ujiie, Y., Douady, C.J., de Vargas, C., Kucera, M., 2016. Methodology for single-cell genetic analysis of planktonic foraminifera for studies of protist diversity and evolution. Fontiers Mar. Sci. 3, 1–15. doi:10.3389/fmars.2016.00255	C1264	7	GITC*	Sonne, SO-226	SO226-3-2	*	*	-34.536	171.587	2013-03-05	80-60	Tenuitella fleisheri	Microperforates	Tenuitella	fleisheri	NA	NA	NA	NO	Assignation lvl-3	Microperforates	Tenuitella	fleisheri	Ia2	I	a	2	Partial	Complete	Complete	Complete	Complete	Complete	Complete	Complete	Complete	Complete	Partial
MK499644	This study	Weiner, A.K.M., Morard, R., Weinkauf, M.F., Darling, K.F., André, A., Quillévéré, F., Ujiie, Y., Douady, C.J., de Vargas, C., Kucera, M., 2016. Methodology for single-cell genetic analysis of planktonic foraminifera for studies of protist diversity and evolution. Fontiers Mar. Sci. 3, 1–15. doi:10.3389/fmars.2016.00255	C1247	17	GITC*	Sonne, SO-226	SO226-3-2	*	*	-34.536	171.587	2013-03-05	40-60	Tenuitella iota	Microperforates	Tenuitella	iota	NA	NA	NA	NO	BASETYPE	Microperforates	Tenuitella	iota	Ia1	I	a	1	Partial	Complete	Complete	Complete	Complete	Complete	Complete	Complete	Complete	Complete	Partial
MK499645	This study	Weiner, A.K.M., Morard, R., Weinkauf, M.F., Darling, K.F., André, A., Quillévéré, F., Ujiie, Y., Douady, C.J., de Vargas, C., Kucera, M., 2016. Methodology for single-cell genetic analysis of planktonic foraminifera for studies of protist diversity and evolution. Fontiers Mar. Sci. 3, 1–15. doi:10.3389/fmars.2016.00255	C1264	16	GITC*	Sonne, SO-226	SO226-3-2	*	*	-34.536	171.587	2013-03-05	80-60	Tenuitella fleisheri	Microperforates	Tenuitella	fleisheri	NA	NA	NA	NO	HOLOTYPE	Microperforates	Tenuitella	fleisheri	Ia2	I	a	2	Partial	Complete	Complete	Complete	Complete	Complete	Complete	Complete	Complete	Complete	Partial
MK499646	This study	Weiner, A.K.M., Morard, R., Weinkauf, M.F., Darling, K.F., André, A., Quillévéré, F., Ujiie, Y., Douady, C.J., de Vargas, C., Kucera, M., 2016. Methodology for single-cell genetic analysis of planktonic foraminifera for studies of protist diversity and evolution. Fontiers Mar. Sci. 3, 1–15. doi:10.3389/fmars.2016.00255	C1247	16	GITC*	Sonne, SO-226	SO226-3-2	*	*	-34.536	171.587	2013-03-05	40-60	Tenuitella iota	Microperforates	Tenuitella	iota	NA	NA	NA	NO	HOLOTYPE	Microperforates	Tenuitella	iota	Ia1	I	a	1	Partial	Complete	Complete	Complete	Complete	Complete	Complete	Complete	Complete	Complete	Partial
MK499647	This study	Weiner, A.K.M., Morard, R., Weinkauf, M.F., Darling, K.F., André, A., Quillévéré, F., Ujiie, Y., Douady, C.J., de Vargas, C., Kucera, M., 2016. Methodology for single-cell genetic analysis of planktonic foraminifera for studies of protist diversity and evolution. Fontiers Mar. Sci. 3, 1–15. doi:10.3389/fmars.2016.00255	G56	DS	GITC*	Meteor, M124	NA	*	*	-29.1798	-20.053	2016-03-12	0-20	Globigerinita glutinata	Microperforates	Globigerinita	glutinata	NA	NA	NA	YES	BASETYPE	Microperforates	Tenuitella	iota	Ia2	I	a	2	Partial	Complete	Complete	Complete	Complete	Complete	Complete	Complete	Complete	Complete	Partial
MK499648	This study	Weiner, A.K.M., Morard, R., Weinkauf, M.F., Darling, K.F., André, A., Quillévéré, F., Ujiie, Y., Douady, C.J., de Vargas, C., Kucera, M., 2016. Methodology for single-cell genetic analysis of planktonic foraminifera for studies of protist diversity and evolution. Fontiers Mar. Sci. 3, 1–15. doi:10.3389/fmars.2016.00255	G166	22	GITC*	Meteor, M113	GeoB19608	*	*	30.84	-42.596	2013-03-16	200-300	Tenuitella fleisheri	Microperforates	Tenuitella	fleisheri	NA	NA	NA	NO	Assignation lvl-3	Microperforates	Tenuitella	fleisheri	Ia2	I	a	2	Partial	Complete	Complete	Complete	Complete	Complete	Complete	Complete	Complete	Complete	Partial
MK499649	This study	Weiner, A.K.M., Morard, R., Weinkauf, M.F., Darling, K.F., André, A., Quillévéré, F., Ujiie, Y., Douady, C.J., de Vargas, C., Kucera, M., 2016. Methodology for single-cell genetic analysis of planktonic foraminifera for studies of protist diversity and evolution. Fontiers Mar. Sci. 3, 1–15. doi:10.3389/fmars.2016.00255	C1247	20	GITC*	Sonne, SO-226	SO226-3-2	*	*	-34.536	171.587	2013-03-05	40-60	Tenuitella iota	Microperforates	Tenuitella	iota	NA	NA	NA	NO	Assignation lvl-3	Microperforates	Tenuitella	iota	Ia1	I	a	1	Partial	Complete	Complete	Complete	Complete	Complete	Complete	Complete	Complete	Complete	Partial
MK499650	This study	Weiner, A.K.M., Morard, R., Weinkauf, M.F., Darling, K.F., André, A., Quillévéré, F., Ujiie, Y., Douady, C.J., de Vargas, C., Kucera, M., 2016. Methodology for single-cell genetic analysis of planktonic foraminifera for studies of protist diversity and evolution. Fontiers Mar. Sci. 3, 1–15. doi:10.3389/fmars.2016.00255	C1264	4	GITC*	Sonne, SO-226	SO226-3-2	*	*	-34.536	171.587	2013-03-05	80-60	Tenuitella fleisheri	Microperforates	Tenuitella	fleisheri	NA	NA	NA	NO	BASETYPE	Microperforates	Tenuitella	fleisheri	Ia2	I	a	2	Partial	Complete	Complete	Complete	Complete	Complete	Complete	Complete	Complete	Complete	Partial
MK499651	This study	Weiner, A.K.M., Morard, R., Weinkauf, M.F., Darling, K.F., André, A., Quillévéré, F., Ujiie, Y., Douady, C.J., de Vargas, C., Kucera, M., 2016. Methodology for single-cell genetic analysis of planktonic foraminifera for studies of protist diversity and evolution. Fontiers Mar. Sci. 3, 1–15. doi:10.3389/fmars.2016.00255	C1258	9	GITC*	Sonne, SO-226	SO226-3-2	*	*	-34.536	171.587	2013-03-05	80-60	Tenuitella iota	Microperforates	Tenuitella	iota	NA	NA	NA	NO	BASETYPE	Microperforates	Tenuitella	iota	Ia2	I	a	2	Partial	Complete	Complete	Complete	Complete	Complete	Complete	Complete	Complete	Complete	Partial
MK499652	This study	Weiner, A.K.M., Morard, R., Weinkauf, M.F., Darling, K.F., André, A., Quillévéré, F., Ujiie, Y., Douady, C.J., de Vargas, C., Kucera, M., 2016. Methodology for single-cell genetic analysis of planktonic foraminifera for studies of protist diversity and evolution. Fontiers Mar. Sci. 3, 1–15. doi:10.3389/fmars.2016.00255	C1258	12	GITC*	Sonne, SO-226	SO226-3-2	*	*	-34.536	171.587	2013-03-05	80-60	Tenuitella iota	Microperforates	Tenuitella	iota	NA	NA	NA	NO	BASETYPE	Microperforates	Tenuitella	iota	Ia2	I	a	2	Partial	Complete	Complete	Complete	Complete	Complete	Complete	Complete	Complete	Complete	Partial
MK499653	This study	Weiner, A.K.M., Morard, R., Weinkauf, M.F., Darling, K.F., André, A., Quillévéré, F., Ujiie, Y., Douady, C.J., de Vargas, C., Kucera, M., 2016. Methodology for single-cell genetic analysis of planktonic foraminifera for studies of protist diversity and evolution. Fontiers Mar. Sci. 3, 1–15. doi:10.3389/fmars.2016.00255	C1259	14	GITC*	Sonne, SO-226	SO226-3-2	*	*	-34.536	171.587	2013-03-05	80-60	Tenuitella iota	Microperforates	Tenuitella	iota	NA	NA	NA	NO	BASETYPE	Microperforates	Tenuitella	iota	Ia2	I	a	2	Partial	Complete	Complete	Complete	Complete	Complete	Complete	Complete	Complete	Complete	Partial
MK499654	This study	Weiner, A.K.M., Morard, R., Weinkauf, M.F., Darling, K.F., André, A., Quillévéré, F., Ujiie, Y., Douady, C.J., de Vargas, C., Kucera, M., 2016. Methodology for single-cell genetic analysis of planktonic foraminifera for studies of protist diversity and evolution. Fontiers Mar. Sci. 3, 1–15. doi:10.3389/fmars.2016.00255	C1258	19	GITC*	Sonne, SO-226	SO226-3-2	*	*	-34.536	171.587	2013-03-05	80-60	Tenuitella iota	Microperforates	Tenuitella	iota	NA	NA	NA	NO	BASETYPE	Microperforates	Tenuitella	iota	Ia2	I	a	2	Partial	Complete	Complete	Complete	Complete	Complete	Complete	Complete	Complete	Complete	Partial
MK499655	This study	Weiner, A.K.M., Morard, R., Weinkauf, M.F., Darling, K.F., André, A., Quillévéré, F., Ujiie, Y., Douady, C.J., de Vargas, C., Kucera, M., 2016. Methodology for single-cell genetic analysis of planktonic foraminifera for studies of protist diversity and evolution. Fontiers Mar. Sci. 3, 1–15. doi:10.3389/fmars.2016.00255	C1264	15	GITC*	Sonne, SO-226	SO226-3-2	*	*	-34.536	171.587	2013-03-05	80-60	Tenuitella fleisheri	Microperforates	Tenuitella	fleisheri	NA	NA	NA	NO	BASETYPE	Microperforates	Tenuitella	fleisheri	Ia2	I	a	2	Partial	Complete	Complete	Complete	Complete	Complete	Complete	Complete	Complete	Complete	Partial
MK499656	This study	Weiner, A.K.M., Morard, R., Weinkauf, M.F., Darling, K.F., André, A., Quillévéré, F., Ujiie, Y., Douady, C.J., de Vargas, C., Kucera, M., 2016. Methodology for single-cell genetic analysis of planktonic foraminifera for studies of protist diversity and evolution. Fontiers Mar. Sci. 3, 1–15. doi:10.3389/fmars.2016.00255	C1247	7	GITC*	Sonne, SO-226	SO226-3-2	*	*	-34.536	171.587	2013-03-05	40-60	Tenuitella iota	Microperforates	Tenuitella	iota	NA	NA	NA	NO	BASETYPE	Microperforates	Tenuitella	iota	Ia1	I	a	1	Partial	Complete	Complete	Complete	Complete	Complete	Complete	Complete	Complete	Complete	Partial
MK499657	This study	Weiner, A.K.M., Morard, R., Weinkauf, M.F., Darling, K.F., André, A., Quillévéré, F., Ujiie, Y., Douady, C.J., de Vargas, C., Kucera, M., 2016. Methodology for single-cell genetic analysis of planktonic foraminifera for studies of protist diversity and evolution. Fontiers Mar. Sci. 3, 1–15. doi:10.3389/fmars.2016.00255	C1247	9	GITC*	Sonne, SO-226	SO226-3-2	*	*	-34.536	171.587	2013-03-05	40-60	Tenuitella iota	Microperforates	Tenuitella	iota	NA	NA	NA	NO	BASETYPE	Microperforates	Tenuitella	iota	Ia1	I	a	1	Partial	Complete	Complete	Complete	Complete	Complete	Complete	Complete	Complete	Complete	Partial
MK499658	This study	Weiner, A.K.M., Morard, R., Weinkauf, M.F., Darling, K.F., André, A., Quillévéré, F., Ujiie, Y., Douady, C.J., de Vargas, C., Kucera, M., 2016. Methodology for single-cell genetic analysis of planktonic foraminifera for studies of protist diversity and evolution. Fontiers Mar. Sci. 3, 1–15. doi:10.3389/fmars.2016.00255	C1247	19	GITC*	Sonne, SO-226	SO226-3-2	*	*	-34.536	171.587	2013-03-05	40-60	Tenuitella iota	Microperforates	Tenuitella	iota	NA	NA	NA	NO	BASETYPE	Microperforates	Tenuitella	iota	Ia1	I	a	1	Partial	Complete	Complete	Complete	Complete	Complete	Complete	Complete	Complete	Complete	Partial
MK499659	This study	Weiner, A.K.M., Morard, R., Weinkauf, M.F., Darling, K.F., André, A., Quillévéré, F., Ujiie, Y., Douady, C.J., de Vargas, C., Kucera, M., 2016. Methodology for single-cell genetic analysis of planktonic foraminifera for studies of protist diversity and evolution. Fontiers Mar. Sci. 3, 1–15. doi:10.3389/fmars.2016.00255	C1264	1	GITC*	Sonne, SO-226	SO226-3-2	*	*	-34.536	171.587	2013-03-05	80-60	Tenuitela flesheri	Microperforates	Tenuitella	fleisheri	NA	NA	NA	NO	HOLOTYPE	Microperforates	Tenuitella	fleisheri	Ia2	I	a	2	Partial	Complete	Complete	Complete	Complete	Complete	Complete	Complete	Complete	Complete	Partial
MK499660	This study	Weiner, A.K.M., Morard, R., Weinkauf, M.F., Darling, K.F., André, A., Quillévéré, F., Ujiie, Y., Douady, C.J., de Vargas, C., Kucera, M., 2016. Methodology for single-cell genetic analysis of planktonic foraminifera for studies of protist diversity and evolution. Fontiers Mar. Sci. 3, 1–15. doi:10.3389/fmars.2016.00255	C1258	1	GITC*	Sonne, SO-226	SO226-3-2	*	*	-34.536	171.587	2013-03-05	80-60	Tenuitella iota	Microperforates	Tenuitella	iota	NA	NA	NA	NO	HOLOTYPE	Microperforates	Tenuitella	iota	Ia2	I	a	2	Partial	Complete	Complete	Complete	Complete	Complete	Complete	Complete	Complete	Complete	Partial
MK499661	This study	Weiner, A.K.M., Morard, R., Weinkauf, M.F., Darling, K.F., André, A., Quillévéré, F., Ujiie, Y., Douady, C.J., de Vargas, C., Kucera, M., 2016. Methodology for single-cell genetic analysis of planktonic foraminifera for studies of protist diversity and evolution. Fontiers Mar. Sci. 3, 1–15. doi:10.3389/fmars.2016.00255	C1264	2	GITC*	Sonne, SO-226	SO226-3-2	*	*	-34.536	171.587	2013-03-05	80-60	Tenuitella fleisheri	Microperforates	Tenuitella	fleisheri	NA	NA	NA	NO	HOLOTYPE	Microperforates	Tenuitella	fleisheri	Ia2	I	a	2	Partial	Complete	Complete	Complete	Complete	Complete	Complete	Complete	Complete	Complete	Partial
MK499662	This study	Weiner, A.K.M., Morard, R., Weinkauf, M.F., Darling, K.F., André, A., Quillévéré, F., Ujiie, Y., Douady, C.J., de Vargas, C., Kucera, M., 2016. Methodology for single-cell genetic analysis of planktonic foraminifera for studies of protist diversity and evolution. Fontiers Mar. Sci. 3, 1–15. doi:10.3389/fmars.2016.00255	C1259	6	GITC*	Sonne, SO-226	SO226-3-2	*	*	-34.536	171.587	2013-03-05	80-60	Tenuitella iota	Microperforates	Tenuitella	iota	NA	NA	NA	NO	HOLOTYPE	Microperforates	Tenuitella	iota	Ia2	I	a	2	Partial	Complete	Complete	Complete	Complete	Complete	Complete	Complete	Complete	Complete	Partial
MK499663	This study	Weiner, A.K.M., Morard, R., Weinkauf, M.F., Darling, K.F., André, A., Quillévéré, F., Ujiie, Y., Douady, C.J., de Vargas, C., Kucera, M., 2016. Methodology for single-cell genetic analysis of planktonic foraminifera for studies of protist diversity and evolution. Fontiers Mar. Sci. 3, 1–15. doi:10.3389/fmars.2016.00255	C1258	10	GITC*	Sonne, SO-226	SO226-3-2	*	*	-34.536	171.587	2013-03-05	80-60	Tenuitella iota	Microperforates	Tenuitella	iota	NA	NA	NA	NO	HOLOTYPE	Microperforates	Tenuitella	iota	Ia2	I	a	2	Partial	Complete	Complete	Complete	Complete	Complete	Complete	Complete	Complete	Complete	Partial
MK499664	This study	Weiner, A.K.M., Morard, R., Weinkauf, M.F., Darling, K.F., André, A., Quillévéré, F., Ujiie, Y., Douady, C.J., de Vargas, C., Kucera, M., 2016. Methodology for single-cell genetic analysis of planktonic foraminifera for studies of protist diversity and evolution. Fontiers Mar. Sci. 3, 1–15. doi:10.3389/fmars.2016.00255	C1258	15	GITC*	Sonne, SO-226	SO226-3-2	*	*	-34.536	171.587	2013-03-05	80-60	Tenuitella iota	Microperforates	Tenuitella	iota	NA	NA	NA	NO	HOLOTYPE	Microperforates	Tenuitella	iota	Ia2	I	a	2	Partial	Complete	Complete	Complete	Complete	Complete	Complete	Complete	Complete	Complete	Partial
MK499665	This study	Weiner, A.K.M., Morard, R., Weinkauf, M.F., Darling, K.F., André, A., Quillévéré, F., Ujiie, Y., Douady, C.J., de Vargas, C., Kucera, M., 2016. Methodology for single-cell genetic analysis of planktonic foraminifera for studies of protist diversity and evolution. Fontiers Mar. Sci. 3, 1–15. doi:10.3389/fmars.2016.00255	C1247	2	GITC*	Sonne, SO-226	SO226-3-2	*	*	-34.536	171.587	2013-03-05	40-60	Tenuitella iota	Microperforates	Tenuitella	iota	NA	NA	NA	NO	HOLOTYPE	Microperforates	Tenuitella	iota	Ia1	I	a	1	Partial	Complete	Complete	Complete	Complete	Complete	Complete	Complete	Complete	Complete	Partial
MK499666	This study	Weiner, A.K.M., Morard, R., Weinkauf, M.F., Darling, K.F., André, A., Quillévéré, F., Ujiie, Y., Douady, C.J., de Vargas, C., Kucera, M., 2016. Methodology for single-cell genetic analysis of planktonic foraminifera for studies of protist diversity and evolution. Fontiers Mar. Sci. 3, 1–15. doi:10.3389/fmars.2016.00255	C1247	6	GITC*	Sonne, SO-226	SO226-3-2	*	*	-34.536	171.587	2013-03-05	40-60	Tenuitella iota	Microperforates	Tenuitella	iota	NA	NA	NA	NO	HOLOTYPE	Microperforates	Tenuitella	iota	Ia1	I	a	1	Partial	Complete	Complete	Complete	Complete	Complete	Complete	Complete	Complete	Complete	Partial
MK499667	This study	Weiner, A.K.M., Morard, R., Weinkauf, M.F., Darling, K.F., André, A., Quillévéré, F., Ujiie, Y., Douady, C.J., de Vargas, C., Kucera, M., 2016. Methodology for single-cell genetic analysis of planktonic foraminifera for studies of protist diversity and evolution. Fontiers Mar. Sci. 3, 1–15. doi:10.3389/fmars.2016.00255	C1247	8	GITC*	Sonne, SO-226	SO226-3-2	*	*	-34.536	171.587	2013-03-05	40-60	Tenuitella iota	Microperforates	Tenuitella	iota	NA	NA	NA	NO	HOLOTYPE	Microperforates	Tenuitella	iota	Ia1	I	a	1	Partial	Complete	Complete	Complete	Complete	Complete	Complete	Complete	Complete	Complete	Partial
MK499668	This study	Weiner, A.K.M., Morard, R., Weinkauf, M.F., Darling, K.F., André, A., Quillévéré, F., Ujiie, Y., Douady, C.J., de Vargas, C., Kucera, M., 2016. Methodology for single-cell genetic analysis of planktonic foraminifera for studies of protist diversity and evolution. Fontiers Mar. Sci. 3, 1–15. doi:10.3389/fmars.2016.00255	G166	20	GITC*	Meteor, M113	GeoB19608	*	*	30.84	-42.596	2013-03-16	200-300	Tenuitella fleisheri	Microperforates	Tenuitella	fleisheri	NA	NA	NA	NO	Assignation lvl-2	Microperforates	Tenuitella	fleisheri	Ia	I	a	*	Partial	Complete	Complete	Complete	Complete	Complete	Complete	Complete	Complete	Complete	Partial
MK499669	This study	Weiner, A.K.M., Morard, R., Weinkauf, M.F., Darling, K.F., André, A., Quillévéré, F., Ujiie, Y., Douady, C.J., de Vargas, C., Kucera, M., 2016. Methodology for single-cell genetic analysis of planktonic foraminifera for studies of protist diversity and evolution. Fontiers Mar. Sci. 3, 1–15. doi:10.3389/fmars.2016.00255	G166	8	GITC*	Meteor, M113	GeoB19608	*	*	30.84	-42.596	2013-03-16	200-300	Tenuitella fleisheri	Microperforates	Tenuitella	fleisheri	NA	NA	NA	NO	Assignation lvl-3	Microperforates	Tenuitella	fleisheri	Ia2	I	a	2	Partial	Complete	Complete	Complete	Complete	Complete	Complete	Complete	Complete	Complete	Partial
MK499670	This study	Weiner, A.K.M., Morard, R., Weinkauf, M.F., Darling, K.F., André, A., Quillévéré, F., Ujiie, Y., Douady, C.J., de Vargas, C., Kucera, M., 2016. Methodology for single-cell genetic analysis of planktonic foraminifera for studies of protist diversity and evolution. Fontiers Mar. Sci. 3, 1–15. doi:10.3389/fmars.2016.00255	G166	9	GITC*	Meteor, M113	GeoB19608	*	*	30.84	-42.596	2013-03-16	200-300	Tenuitella fleisheri	Microperforates	Tenuitella	fleisheri	NA	NA	NA	NO	Assignation lvl-3	Microperforates	Tenuitella	fleisheri	Ia1	I	a	1	Partial	Complete	Complete	Complete	Complete	Complete	Complete	Complete	Complete	Complete	Partial
MK499671	This study	Weiner, A.K.M., Morard, R., Weinkauf, M.F., Darling, K.F., André, A., Quillévéré, F., Ujiie, Y., Douady, C.J., de Vargas, C., Kucera, M., 2016. Methodology for single-cell genetic analysis of planktonic foraminifera for studies of protist diversity and evolution. Fontiers Mar. Sci. 3, 1–15. doi:10.3389/fmars.2016.00255	G166	18	GITC*	Meteor, M113	GeoB19608	*	*	30.84	-42.596	2013-03-16	200-300	Tenuitella fleisheri	Microperforates	Tenuitella	fleisheri	NA	NA	NA	NO	Assignation lvl-3	Microperforates	Tenuitella	fleisheri	Ia1	I	a	1	Partial	Complete	Complete	Complete	Complete	Complete	Complete	Complete	Complete	Complete	Partial
MK499672	This study	Weiner, A.K.M., Morard, R., Weinkauf, M.F., Darling, K.F., André, A., Quillévéré, F., Ujiie, Y., Douady, C.J., de Vargas, C., Kucera, M., 2016. Methodology for single-cell genetic analysis of planktonic foraminifera for studies of protist diversity and evolution. Fontiers Mar. Sci. 3, 1–15. doi:10.3389/fmars.2016.00255	C1264	5	GITC*	Sonne, SO-226	SO226-3-2	*	*	-34.536	171.587	2013-03-05	80-60	Tenuitella fleisheri	Microperforates	Tenuitella	fleisheri	NA	NA	NA	NO	Assignation lvl-3	Microperforates	Tenuitella	fleisheri	Ia2	I	a	2	Partial	Complete	Complete	Complete	Complete	Complete	Complete	Complete	Complete	Complete	Partial
MK499673	This study	Weiner, A.K.M., Morard, R., Weinkauf, M.F., Darling, K.F., André, A., Quillévéré, F., Ujiie, Y., Douady, C.J., de Vargas, C., Kucera, M., 2016. Methodology for single-cell genetic analysis of planktonic foraminifera for studies of protist diversity and evolution. Fontiers Mar. Sci. 3, 1–15. doi:10.3389/fmars.2016.00255	C1259	11	GITC*	Sonne, SO-226	SO226-3-2	*	*	-34.536	171.587	2013-03-05	80-60	Tenuitella iota	Microperforates	Tenuitella	iota	NA	NA	NA	NO	Assignation lvl-3	Microperforates	Tenuitella	iota	Ia2	I	a	2	Partial	Complete	Complete	Complete	Complete	Complete	Complete	Complete	Complete	Complete	Partial
MK499674	This study	Weiner, A.K.M., Morard, R., Weinkauf, M.F., Darling, K.F., André, A., Quillévéré, F., Ujiie, Y., Douady, C.J., de Vargas, C., Kucera, M., 2016. Methodology for single-cell genetic analysis of planktonic foraminifera for studies of protist diversity and evolution. Fontiers Mar. Sci. 3, 1–15. doi:10.3389/fmars.2016.00255	C1259	12	GITC*	Sonne, SO-226	SO226-3-2	*	*	-34.536	171.587	2013-03-05	80-60	Tenuitella iota	Microperforates	Tenuitella	iota	NA	NA	NA	NO	Assignation lvl-3	Microperforates	Tenuitella	iota	Ia2	I	a	2	Partial	Complete	Complete	Complete	Complete	Complete	Complete	Complete	Complete	Complete	Partial
MK499675	This study	Weiner, A.K.M., Morard, R., Weinkauf, M.F., Darling, K.F., André, A., Quillévéré, F., Ujiie, Y., Douady, C.J., de Vargas, C., Kucera, M., 2016. Methodology for single-cell genetic analysis of planktonic foraminifera for studies of protist diversity and evolution. Fontiers Mar. Sci. 3, 1–15. doi:10.3389/fmars.2016.00255	C1264	10	GITC*	Sonne, SO-226	SO226-3-2	*	*	-34.536	171.587	2013-03-05	80-60	Tenuitella fleisheri	Microperforates	Tenuitella	fleisheri	NA	NA	NA	NO	Assignation lvl-3	Microperforates	Tenuitella	fleisheri	Ia2	I	a	2	Partial	Complete	Complete	Complete	Complete	Complete	Complete	Complete	Complete	Complete	Partial
MK499676	This study	Weiner, A.K.M., Morard, R., Weinkauf, M.F., Darling, K.F., André, A., Quillévéré, F., Ujiie, Y., Douady, C.J., de Vargas, C., Kucera, M., 2016. Methodology for single-cell genetic analysis of planktonic foraminifera for studies of protist diversity and evolution. Fontiers Mar. Sci. 3, 1–15. doi:10.3389/fmars.2016.00255	C1258	6	GITC*	Sonne, SO-226	SO226-3-2	*	*	-34.536	171.587	2013-03-05	80-60	Tenuitella iota	Microperforates	Tenuitella	iota	NA	NA	NA	NO	Assignation lvl-3	Microperforates	Tenuitella	iota	Ia1	I	a	1	Partial	Complete	Complete	Complete	Complete	Complete	Complete	Complete	Complete	Complete	Partial
MK499677	This study	Weiner, A.K.M., Morard, R., Weinkauf, M.F., Darling, K.F., André, A., Quillévéré, F., Ujiie, Y., Douady, C.J., de Vargas, C., Kucera, M., 2016. Methodology for single-cell genetic analysis of planktonic foraminifera for studies of protist diversity and evolution. Fontiers Mar. Sci. 3, 1–15. doi:10.3389/fmars.2016.00255	C1258	5	GITC*	Sonne, SO-226	SO226-3-2	*	*	-34.536	171.587	2013-03-05	80-60	Tenuitella iota	Microperforates	Tenuitella	iota	NA	NA	NA	NO	BASETYPE	Microperforates	Tenuitella	iota	Ia2	I	a	2	Partial	Complete	Complete	Complete	Complete	Complete	Complete	Complete	Complete	Complete	Partial
MK499678	This study	Weiner, A.K.M., Morard, R., Weinkauf, M.F., Darling, K.F., André, A., Quillévéré, F., Ujiie, Y., Douady, C.J., de Vargas, C., Kucera, M., 2016. Methodology for single-cell genetic analysis of planktonic foraminifera for studies of protist diversity and evolution. Fontiers Mar. Sci. 3, 1–15. doi:10.3389/fmars.2016.00255	C1264	8	GITC*	Sonne, SO-226	SO226-3-2	*	*	-34.536	171.587	2013-03-05	80-60	Tenuitella fleisheri	Microperforates	Tenuitella	fleisheri	NA	NA	NA	NO	BASETYPE	Microperforates	Tenuitella	fleisheri	Ia2	I	a	2	Partial	Complete	Complete	Complete	Complete	Complete	Complete	Complete	Complete	Complete	Partial
MK499679	This study	Weiner, A.K.M., Morard, R., Weinkauf, M.F., Darling, K.F., André, A., Quillévéré, F., Ujiie, Y., Douady, C.J., de Vargas, C., Kucera, M., 2016. Methodology for single-cell genetic analysis of planktonic foraminifera for studies of protist diversity and evolution. Fontiers Mar. Sci. 3, 1–15. doi:10.3389/fmars.2016.00255	C1258	13	GITC*	Sonne, SO-226	SO226-3-2	*	*	-34.536	171.587	2013-03-05	80-60	Tenuitella iota	Microperforates	Tenuitella	iota	NA	NA	NA	NO	BASETYPE	Microperforates	Tenuitella	iota	Ia2	I	a	2	Partial	Complete	Complete	Complete	Complete	Complete	Complete	Complete	Complete	Complete	Partial
MK499680	This study	Weiner, A.K.M., Morard, R., Weinkauf, M.F., Darling, K.F., André, A., Quillévéré, F., Ujiie, Y., Douady, C.J., de Vargas, C., Kucera, M., 2016. Methodology for single-cell genetic analysis of planktonic foraminifera for studies of protist diversity and evolution. Fontiers Mar. Sci. 3, 1–15. doi:10.3389/fmars.2016.00255	C1264	11	GITC*	Sonne, SO-226	SO226-3-2	*	*	-34.536	171.587	2013-03-05	80-60	Tenuitella fleisheri	Microperforates	Tenuitella	fleisheri	NA	NA	NA	NO	BASETYPE	Microperforates	Tenuitella	fleisheri	Ia2	I	a	2	Partial	Complete	Complete	Complete	Complete	Complete	Complete	Complete	Complete	Complete	Partial
MK499681	This study	Weiner, A.K.M., Morard, R., Weinkauf, M.F., Darling, K.F., André, A., Quillévéré, F., Ujiie, Y., Douady, C.J., de Vargas, C., Kucera, M., 2016. Methodology for single-cell genetic analysis of planktonic foraminifera for studies of protist diversity and evolution. Fontiers Mar. Sci. 3, 1–15. doi:10.3389/fmars.2016.00255	C1264	6	GITC*	Sonne, SO-226	SO226-3-2	*	*	-34.536	171.587	2013-03-05	80-60	Tenuitella fleisheri	Microperforates	Tenuitella	fleisheri	NA	NA	NA	NO	HOLOTYPE	Microperforates	Tenuitella	fleisheri	Ia2	I	a	2	Partial	Complete	Complete	Complete	Complete	Complete	Complete	Complete	Complete	Complete	Partial
MK499682	This study	Weiner, A.K.M., Morard, R., Weinkauf, M.F., Darling, K.F., André, A., Quillévéré, F., Ujiie, Y., Douady, C.J., de Vargas, C., Kucera, M., 2016. Methodology for single-cell genetic analysis of planktonic foraminifera for studies of protist diversity and evolution. Fontiers Mar. Sci. 3, 1–15. doi:10.3389/fmars.2016.00255	C1247	18	GITC*	Sonne, SO-226	SO226-3-2	*	*	-34.536	171.587	2013-03-05	40-60	Tenuitella iota	Microperforates	Tenuitella	iota	NA	NA	NA	NO	HOLOTYPE	Microperforates	Tenuitella	iota	Ia1	I	a	1	Partial	Complete	Complete	Complete	Complete	Complete	Complete	Complete	Complete	Complete	Partial
MK499683	This study	Weiner, A.K.M., Morard, R., Weinkauf, M.F., Darling, K.F., André, A., Quillévéré, F., Ujiie, Y., Douady, C.J., de Vargas, C., Kucera, M., 2016. Methodology for single-cell genetic analysis of planktonic foraminifera for studies of protist diversity and evolution. Fontiers Mar. Sci. 3, 1–15. doi:10.3389/fmars.2016.00255	C1258	8	GITC*	Sonne, SO-226	SO226-3-2	*	*	-34.536	171.587	2013-03-05	80-60	Tenuitella iota	Microperforates	Tenuitella	iota	NA	NA	NA	NO	BASETYPE	Microperforates	Tenuitella	iota	Ia2	I	a	2	Partial	Complete	Complete	Complete	Complete	Complete	Complete	Complete	Complete	Complete	Partial
MK499684	This study	Weiner, A.K.M., Morard, R., Weinkauf, M.F., Darling, K.F., André, A., Quillévéré, F., Ujiie, Y., Douady, C.J., de Vargas, C., Kucera, M., 2016. Methodology for single-cell genetic analysis of planktonic foraminifera for studies of protist diversity and evolution. Fontiers Mar. Sci. 3, 1–15. doi:10.3389/fmars.2016.00255	C1264	9	GITC*	Sonne, SO-226	SO226-3-2	*	*	-34.536	171.587	2013-03-05	80-60	Tenuitella fleisheri	Microperforates	Tenuitella	fleisheri	NA	NA	NA	NO	HOLOTYPE	Microperforates	Tenuitella	fleisheri	Ia2	I	a	2	Partial	Complete	Complete	Complete	Complete	Complete	Complete	Complete	Complete	Complete	Partial
MK499685	This study	Weiner, A.K.M., Morard, R., Weinkauf, M.F., Darling, K.F., André, A., Quillévéré, F., Ujiie, Y., Douady, C.J., de Vargas, C., Kucera, M., 2016. Methodology for single-cell genetic analysis of planktonic foraminifera for studies of protist diversity and evolution. Fontiers Mar. Sci. 3, 1–15. doi:10.3389/fmars.2016.00255	C1264	3	GITC*	Sonne, SO-226	SO226-3-2	*	*	-34.536	171.587	2013-03-05	80-60	Tenuitella fleisheri	Microperforates	Tenuitella	fleisheri	NA	NA	NA	NO	HOLOTYPE	Microperforates	Tenuitella	fleisheri	Ia2	I	a	2	Partial	Complete	Complete	Complete	Complete	Complete	Complete	Complete	Complete	Complete	Partial
MK499686	This study	Weiner, A.K.M., Morard, R., Weinkauf, M.F., Darling, K.F., André, A., Quillévéré, F., Ujiie, Y., Douady, C.J., de Vargas, C., Kucera, M., 2016. Methodology for single-cell genetic analysis of planktonic foraminifera for studies of protist diversity and evolution. Fontiers Mar. Sci. 3, 1–15. doi:10.3389/fmars.2016.00255	C1264	12	GITC*	Sonne, SO-226	SO226-3-2	*	*	-34.536	171.587	2013-03-05	80-60	Tenuitella fleisheri	Microperforates	Tenuitella	fleisheri	NA	NA	NA	NO	HOLOTYPE	Microperforates	Tenuitella	fleisheri	Ia2	I	a	2	Partial	Complete	Complete	Complete	Complete	Complete	Complete	Complete	Complete	Complete	Partial
MK499687	This study	Weiner, A.K.M., Morard, R., Weinkauf, M.F., Darling, K.F., André, A., Quillévéré, F., Ujiie, Y., Douady, C.J., de Vargas, C., Kucera, M., 2016. Methodology for single-cell genetic analysis of planktonic foraminifera for studies of protist diversity and evolution. Fontiers Mar. Sci. 3, 1–15. doi:10.3389/fmars.2016.00255	G166	17	GITC*	Meteor, M113	GeoB19608	*	*	30.84	-42.596	2013-03-16	200-300	Tenuitella fleisheri	Microperforates	Tenuitella	fleisheri	NA	NA	NA	NO	Assignation lvl-3	Microperforates	Tenuitella	fleisheri	Ia1	I	a	1	Partial	Complete	Complete	Complete	Complete	Complete	Complete	Complete	Complete	Complete	Partial
MK499688	This study	Weiner, A.K.M., Morard, R., Weinkauf, M.F., Darling, K.F., André, A., Quillévéré, F., Ujiie, Y., Douady, C.J., de Vargas, C., Kucera, M., 2016. Methodology for single-cell genetic analysis of planktonic foraminifera for studies of protist diversity and evolution. Fontiers Mar. Sci. 3, 1–15. doi:10.3389/fmars.2016.00255	G166	12	GITC*	Meteor, M113	GeoB19608	*	*	30.84	-42.596	2013-03-16	200-300	Tenuitella fleisheri	Microperforates	Tenuitella	fleisheri	NA	NA	NA	NO	BASETYPE	Microperforates	Tenuitella	fleisheri	Ia1	I	a	1	Partial	Complete	Complete	Complete	Complete	Complete	Complete	Complete	Complete	Complete	Partial
MK499689	This study	Weiner, A.K.M., Morard, R., Weinkauf, M.F., Darling, K.F., André, A., Quillévéré, F., Ujiie, Y., Douady, C.J., de Vargas, C., Kucera, M., 2016. Methodology for single-cell genetic analysis of planktonic foraminifera for studies of protist diversity and evolution. Fontiers Mar. Sci. 3, 1–15. doi:10.3389/fmars.2016.00255	G166	14	GITC*	Meteor, M113	GeoB19608	*	*	30.84	-42.596	2013-03-16	200-300	Tenuitella fleisheri	Microperforates	Tenuitella	fleisheri	NA	NA	NA	NO	BASETYPE	Microperforates	Tenuitella	fleisheri	Ia1	I	a	1	Partial	Complete	Complete	Complete	Complete	Complete	Complete	Complete	Complete	Complete	Partial
MK499690	This study	Weiner, A.K.M., Morard, R., Weinkauf, M.F., Darling, K.F., André, A., Quillévéré, F., Ujiie, Y., Douady, C.J., de Vargas, C., Kucera, M., 2016. Methodology for single-cell genetic analysis of planktonic foraminifera for studies of protist diversity and evolution. Fontiers Mar. Sci. 3, 1–15. doi:10.3389/fmars.2016.00255	G166	11	GITC*	Meteor, M113	GeoB19608	*	*	30.84	-42.596	2013-03-16	200-300	Tenuitella fleisheri	Microperforates	Tenuitella	fleisheri	NA	NA	NA	NO	HOLOTYPE	Microperforates	Tenuitella	fleisheri	Ia1	I	a	1	Partial	Complete	Complete	Complete	Complete	Complete	Complete	Complete	Complete	Complete	Partial
MK499691	This study	Weiner, A.K.M., Morard, R., Weinkauf, M.F., Darling, K.F., André, A., Quillévéré, F., Ujiie, Y., Douady, C.J., de Vargas, C., Kucera, M., 2016. Methodology for single-cell genetic analysis of planktonic foraminifera for studies of protist diversity and evolution. Fontiers Mar. Sci. 3, 1–15. doi:10.3389/fmars.2016.00255	C1246	1	GITC*	Sonne, SO-226	SO226-3-2	*	*	-34.536	171.587	2013-03-05	40-60	Tenuitella iota	Microperforates	Tenuitella	iota	NA	NA	NA	NO	BASETYPE	Microperforates	Tenuitella	iota	Ia1	I	a	1	Partial	Complete	Complete	Complete	Complete	Complete	Complete	Complete	Complete	Complete	Partial
MK499692	This study	Weiner, A.K.M., Morard, R., Weinkauf, M.F., Darling, K.F., André, A., Quillévéré, F., Ujiie, Y., Douady, C.J., de Vargas, C., Kucera, M., 2016. Methodology for single-cell genetic analysis of planktonic foraminifera for studies of protist diversity and evolution. Fontiers Mar. Sci. 3, 1–15. doi:10.3389/fmars.2016.00255	C1258	DS	GITC*	Sonne, SO-226	SO226-3-2	*	*	-34.536	171.587	2013-03-05	80-60	Tenuitella iota	Microperforates	Tenuitella	iota	NA	NA	NA	NO	BASETYPE	Microperforates	Tenuitella	iota	Ia2	I	a	2	Partial	Complete	Complete	Complete	Complete	Complete	Complete	Complete	Complete	Complete	Partial
MK499693	This study	Weiner, A.K.M., Morard, R., Weinkauf, M.F., Darling, K.F., André, A., Quillévéré, F., Ujiie, Y., Douady, C.J., de Vargas, C., Kucera, M., 2016. Methodology for single-cell genetic analysis of planktonic foraminifera for studies of protist diversity and evolution. Fontiers Mar. Sci. 3, 1–15. doi:10.3389/fmars.2016.00255	C989	28	GITC*	Sonne, SO-226	SO 226-3-9	*	*	2.616	150.26	2013-03-16	80-100	Globorotaloides hexagonus	Basal	Globorotaloides	hexagonus	NA	NA	NA	NO	Assignation lvl-3	Basal	Globorotaloides	hexagonus	Ia1	I	a	1	Partial	Complete	Complete	Complete	Complete	Complete	Complete	Complete	Complete	Complete	Partial
MK499694	This study	Weiner, A.K.M., Morard, R., Weinkauf, M.F., Darling, K.F., André, A., Quillévéré, F., Ujiie, Y., Douady, C.J., de Vargas, C., Kucera, M., 2016. Methodology for single-cell genetic analysis of planktonic foraminifera for studies of protist diversity and evolution. Fontiers Mar. Sci. 3, 1–15. doi:10.3389/fmars.2016.00255	C989	30	GITC*	Sonne, SO-226	SO 226-3-9	*	*	2.616	150.26	2013-03-16	80-100	Globorotaloides hexagonus	Basal	Globorotaloides	hexagonus	NA	NA	NA	NO	BASETYPE	Basal	Globorotaloides	hexagonus	Ia1	I	a	1	Partial	Complete	Complete	Complete	Complete	Complete	Complete	Complete	Complete	Complete	Partial
MK499695	This study	Weiner, A.K.M., Morard, R., Weinkauf, M.F., Darling, K.F., André, A., Quillévéré, F., Ujiie, Y., Douady, C.J., de Vargas, C., Kucera, M., 2016. Methodology for single-cell genetic analysis of planktonic foraminifera for studies of protist diversity and evolution. Fontiers Mar. Sci. 3, 1–15. doi:10.3389/fmars.2016.00255	C989	31	GITC*	Sonne, SO-226	SO 226-3-9	*	*	2.616	150.26	2013-03-16	80-100	Globorotaloides hexagonus	Basal	Globorotaloides	hexagonus	NA	NA	NA	NO	BASETYPE	Basal	Globorotaloides	hexagonus	Ia1	I	a	1	Partial	Complete	Complete	Complete	Complete	Complete	Complete	Complete	Complete	Complete	Partial
MK499696	This study	Weiner, A.K.M., Morard, R., Weinkauf, M.F., Darling, K.F., André, A., Quillévéré, F., Ujiie, Y., Douady, C.J., de Vargas, C., Kucera, M., 2016. Methodology for single-cell genetic analysis of planktonic foraminifera for studies of protist diversity and evolution. Fontiers Mar. Sci. 3, 1–15. doi:10.3389/fmars.2016.00255	C989	24	GITC*	Sonne, SO-226	SO 226-3-9	*	*	2.616	150.26	2013-03-16	80-100	Globorotaloides hexagonus	Basal	Globorotaloides	hexagonus	NA	NA	NA	NO	HOLOTYPE	Basal	Globorotaloides	hexagonus	Ia1	I	a	1	Partial	Complete	Complete	Complete	Complete	Complete	Complete	Complete	Complete	Complete	Partial
MK499697	This study	Weiner, A.K.M., Morard, R., Weinkauf, M.F., Darling, K.F., André, A., Quillévéré, F., Ujiie, Y., Douady, C.J., de Vargas, C., Kucera, M., 2016. Methodology for single-cell genetic analysis of planktonic foraminifera for studies of protist diversity and evolution. Fontiers Mar. Sci. 3, 1–15. doi:10.3389/fmars.2016.00255	CA1245	3	GITC*	Sonne, SO-226	SO 226-3-10	*	*	4.561	146.54	2013-03-16	100-200	Globorotaloides hexagonus	Basal	Globorotaloides	hexagonus	NA	NA	NA	NO	BASETYPE	Basal	Globorotaloides	hexagonus	Ia1	I	a	1	Partial	Complete	Complete	Complete	Complete	Complete	Complete	Complete	Complete	Complete	Partial
MK499698	This study	Weiner, A.K.M., Morard, R., Weinkauf, M.F., Darling, K.F., André, A., Quillévéré, F., Ujiie, Y., Douady, C.J., de Vargas, C., Kucera, M., 2016. Methodology for single-cell genetic analysis of planktonic foraminifera for studies of protist diversity and evolution. Fontiers Mar. Sci. 3, 1–15. doi:10.3389/fmars.2016.00255	C590	13	GITC*	Sonne, SO-226	SO 226-3-9	Equatorial Pacific	*	2.616	150.26	2013-03-16	200-100	Globorotaloides hexagonus	Basal	Globorotaloides	hexagonus	NA	NA	NA	NO	BASETYPE	Basal	Globorotaloides	hexagonus	Ia1	I	a	1	Partial	Complete	Complete	Complete	Complete	Complete	Complete	Complete	Complete	Complete	Partial
MK499699	This study	Weiner, A.K.M., Morard, R., Weinkauf, M.F., Darling, K.F., André, A., Quillévéré, F., Ujiie, Y., Douady, C.J., de Vargas, C., Kucera, M., 2016. Methodology for single-cell genetic analysis of planktonic foraminifera for studies of protist diversity and evolution. Fontiers Mar. Sci. 3, 1–15. doi:10.3389/fmars.2016.00255	C590	19	GITC*	Sonne, SO-226	SO 226-3-9	Equatorial Pacific	*	2.616	150.26	2013-03-16	200-100	Globorotaloides hexagonus	Basal	Globorotaloides	hexagonus	NA	NA	NA	NO	BASETYPE	Basal	Globorotaloides	hexagonus	Ia1	I	a	1	Partial	Complete	Complete	Complete	Complete	Complete	Complete	Complete	Complete	Complete	Partial
MK499700	This study	Weiner, A.K.M., Morard, R., Weinkauf, M.F., Darling, K.F., André, A., Quillévéré, F., Ujiie, Y., Douady, C.J., de Vargas, C., Kucera, M., 2016. Methodology for single-cell genetic analysis of planktonic foraminifera for studies of protist diversity and evolution. Fontiers Mar. Sci. 3, 1–15. doi:10.3389/fmars.2016.00255	C989	29	GITC*	Sonne, SO-226	SO 226-3-9	*	*	2.616	150.26	2013-03-16	80-100	Globorotaloides hexagonus	Basal	Globorotaloides	hexagonus	NA	NA	NA	NO	BASETYPE	Basal	Globorotaloides	hexagonus	Ia1	I	a	1	Partial	Complete	Complete	Complete	Complete	Complete	Complete	Complete	Complete	Complete	Partial
MK499701	This study	Weiner, A.K.M., Morard, R., Weinkauf, M.F., Darling, K.F., André, A., Quillévéré, F., Ujiie, Y., Douady, C.J., de Vargas, C., Kucera, M., 2016. Methodology for single-cell genetic analysis of planktonic foraminifera for studies of protist diversity and evolution. Fontiers Mar. Sci. 3, 1–15. doi:10.3389/fmars.2016.00255	CA1245	8	GITC*	Sonne, SO-226	SO 226-3-10	*	*	4.561	146.54	2013-03-16	100-200	Globorotaloides hexagonus	Basal	Globorotaloides	hexagonus	NA	NA	NA	NO	Assignation lvl-3	Basal	Globorotaloides	hexagonus	Ia1	I	a	1	Partial	Complete	Complete	Complete	Complete	Complete	Complete	Complete	Complete	Complete	Partial
MK499702	This study	Weiner, A.K.M., Morard, R., Weinkauf, M.F., Darling, K.F., André, A., Quillévéré, F., Ujiie, Y., Douady, C.J., de Vargas, C., Kucera, M., 2016. Methodology for single-cell genetic analysis of planktonic foraminifera for studies of protist diversity and evolution. Fontiers Mar. Sci. 3, 1–15. doi:10.3389/fmars.2016.00255	CA1245	9	GITC*	Sonne, SO-226	SO 226-3-10	*	*	4.561	146.54	2013-03-16	100-200	Globorotaloides hexagonus	Basal	Globorotaloides	hexagonus	NA	NA	NA	NO	BASETYPE	Basal	Globorotaloides	hexagonus	Ia1	I	a	1	Partial	Complete	Complete	Complete	Complete	Complete	Complete	Complete	Complete	Complete	Partial
MK499703	This study	Weiner, A.K.M., Morard, R., Weinkauf, M.F., Darling, K.F., André, A., Quillévéré, F., Ujiie, Y., Douady, C.J., de Vargas, C., Kucera, M., 2016. Methodology for single-cell genetic analysis of planktonic foraminifera for studies of protist diversity and evolution. Fontiers Mar. Sci. 3, 1–15. doi:10.3389/fmars.2016.00255	C989	17	GITC*	Sonne, SO-226	SO 226-3-9	*	*	2.616	150.26	2013-03-16	80-100	Globorotaloides hexagonus	Basal	Globorotaloides	hexagonus	NA	NA	NA	NO	Assignation lvl-3	Basal	Globorotaloides	hexagonus	Ia1	I	a	1	Partial	Complete	Complete	Complete	Complete	Complete	Complete	Complete	Complete	Complete	Partial
MK499704	This study	Weiner, A.K.M., Morard, R., Weinkauf, M.F., Darling, K.F., André, A., Quillévéré, F., Ujiie, Y., Douady, C.J., de Vargas, C., Kucera, M., 2016. Methodology for single-cell genetic analysis of planktonic foraminifera for studies of protist diversity and evolution. Fontiers Mar. Sci. 3, 1–15. doi:10.3389/fmars.2016.00255	C989	23	GITC*	Sonne, SO-226	SO 226-3-9	*	*	2.616	150.26	2013-03-16	80-100	Globorotaloides hexagonus	Basal	Globorotaloides	hexagonus	NA	NA	NA	NO	BASETYPE	Basal	Globorotaloides	hexagonus	Ia1	I	a	1	Partial	Complete	Complete	Complete	Complete	Complete	Complete	Complete	Complete	Complete	Partial
MK499705	This study	Weiner, A.K.M., Morard, R., Weinkauf, M.F., Darling, K.F., André, A., Quillévéré, F., Ujiie, Y., Douady, C.J., de Vargas, C., Kucera, M., 2016. Methodology for single-cell genetic analysis of planktonic foraminifera for studies of protist diversity and evolution. Fontiers Mar. Sci. 3, 1–15. doi:10.3389/fmars.2016.00255	C989	20	GITC*	Sonne, SO-226	SO 226-3-9	*	*	2.616	150.26	2013-03-16	80-100	Globorotaloides hexagonus	Basal	Globorotaloides	hexagonus	NA	NA	NA	NO	HOLOTYPE	Basal	Globorotaloides	hexagonus	Ia1	I	a	1	Partial	Complete	Complete	Complete	Complete	Complete	Complete	Complete	Complete	Complete	Partial
MK499706	This study	Weiner, A.K.M., Morard, R., Weinkauf, M.F., Darling, K.F., André, A., Quillévéré, F., Ujiie, Y., Douady, C.J., de Vargas, C., Kucera, M., 2016. Methodology for single-cell genetic analysis of planktonic foraminifera for studies of protist diversity and evolution. Fontiers Mar. Sci. 3, 1–15. doi:10.3389/fmars.2016.00255	C989	21	GITC*	Sonne, SO-226	SO 226-3-9	*	*	2.616	150.26	2013-03-16	80-100	Globorotaloides hexagonus	Basal	Globorotaloides	hexagonus	NA	NA	NA	NO	Assignation lvl-3	Basal	Globorotaloides	hexagonus	Ia1	I	a	1	Partial	Complete	Complete	Complete	Complete	Complete	Complete	Complete	Complete	Complete	Partial
MK499707	This study	Weiner, A.K.M., Morard, R., Weinkauf, M.F., Darling, K.F., André, A., Quillévéré, F., Ujiie, Y., Douady, C.J., de Vargas, C., Kucera, M., 2016. Methodology for single-cell genetic analysis of planktonic foraminifera for studies of protist diversity and evolution. Fontiers Mar. Sci. 3, 1–15. doi:10.3389/fmars.2016.00255	C989	18	GITC*	Sonne, SO-226	SO 226-3-9	*	*	2.616	150.26	2013-03-16	80-100	Globorotaloides hexagonus	Basal	Globorotaloides	hexagonus	NA	NA	NA	NO	BASETYPE	Basal	Globorotaloides	hexagonus	Ia1	I	a	1	Partial	Complete	Complete	Complete	Complete	Complete	Complete	Complete	Complete	Complete	Partial
MK499708	This study	Weiner, A.K.M., Morard, R., Weinkauf, M.F., Darling, K.F., André, A., Quillévéré, F., Ujiie, Y., Douady, C.J., de Vargas, C., Kucera, M., 2016. Methodology for single-cell genetic analysis of planktonic foraminifera for studies of protist diversity and evolution. Fontiers Mar. Sci. 3, 1–15. doi:10.3389/fmars.2016.00255	C989	25	GITC*	Sonne, SO-226	SO 226-3-9	*	*	2.616	150.26	2013-03-16	80-100	Globorotaloides hexagonus	Basal	Globorotaloides	hexagonus	NA	NA	NA	NO	BASETYPE	Basal	Globorotaloides	hexagonus	Ia1	I	a	1	Partial	Complete	Complete	Complete	Complete	Complete	Complete	Complete	Complete	Complete	Partial
MK499709	This study	Weiner, A.K.M., Morard, R., Weinkauf, M.F., Darling, K.F., André, A., Quillévéré, F., Ujiie, Y., Douady, C.J., de Vargas, C., Kucera, M., 2016. Methodology for single-cell genetic analysis of planktonic foraminifera for studies of protist diversity and evolution. Fontiers Mar. Sci. 3, 1–15. doi:10.3389/fmars.2016.00255	C989	27	GITC*	Sonne, SO-226	SO 226-3-9	*	*	2.616	150.26	2013-03-16	80-100	Globorotaloides hexagonus	Basal	Globorotaloides	hexagonus	NA	NA	NA	NO	BASETYPE	Basal	Globorotaloides	hexagonus	Ia1	I	a	1	Partial	Complete	Complete	Complete	Complete	Complete	Complete	Complete	Complete	Complete	Partial
MK499710	This study	Weiner, A.K.M., Morard, R., Weinkauf, M.F., Darling, K.F., André, A., Quillévéré, F., Ujiie, Y., Douady, C.J., de Vargas, C., Kucera, M., 2016. Methodology for single-cell genetic analysis of planktonic foraminifera for studies of protist diversity and evolution. Fontiers Mar. Sci. 3, 1–15. doi:10.3389/fmars.2016.00255	C989	33	GITC*	Sonne, SO-226	SO 226-3-9	*	*	2.616	150.26	2013-03-16	80-100	Globorotaloides hexagonus	Basal	Globorotaloides	hexagonus	NA	NA	NA	NO	BASETYPE	Basal	Globorotaloides	hexagonus	Ia1	I	a	1	Partial	Complete	Complete	Complete	Complete	Complete	Complete	Complete	Complete	Complete	Partial
MK499711	This study	Weiner, A.K.M., Morard, R., Weinkauf, M.F., Darling, K.F., André, A., Quillévéré, F., Ujiie, Y., Douady, C.J., de Vargas, C., Kucera, M., 2016. Methodology for single-cell genetic analysis of planktonic foraminifera for studies of protist diversity and evolution. Fontiers Mar. Sci. 3, 1–15. doi:10.3389/fmars.2016.00255	C989	34	GITC*	Sonne, SO-226	SO 226-3-9	*	*	2.616	150.26	2013-03-16	80-100	Globorotaloides hexagonus	Basal	Globorotaloides	hexagonus	NA	NA	NA	NO	BASETYPE	Basal	Globorotaloides	hexagonus	Ia1	I	a	1	Partial	Complete	Complete	Complete	Complete	Complete	Complete	Complete	Complete	Complete	Partial
MK499712	This study	Weiner, A.K.M., Morard, R., Weinkauf, M.F., Darling, K.F., André, A., Quillévéré, F., Ujiie, Y., Douady, C.J., de Vargas, C., Kucera, M., 2016. Methodology for single-cell genetic analysis of planktonic foraminifera for studies of protist diversity and evolution. Fontiers Mar. Sci. 3, 1–15. doi:10.3389/fmars.2016.00255	C590	18	GITC*	Sonne, SO-226	SO 226-3-9	Equatorial Pacific	*	2.616	150.26	2013-03-16	200-100	Globorotaloides hexagonus	Basal	Globorotaloides	hexagonus	NA	NA	NA	NO	HOLOTYPE	Basal	Globorotaloides	hexagonus	Ia1	I	a	1	Partial	Complete	Complete	Complete	Complete	Complete	Complete	Complete	Complete	Complete	Partial
MK499713	This study	Weiner, A.K.M., Morard, R., Weinkauf, M.F., Darling, K.F., André, A., Quillévéré, F., Ujiie, Y., Douady, C.J., de Vargas, C., Kucera, M., 2016. Methodology for single-cell genetic analysis of planktonic foraminifera for studies of protist diversity and evolution. Fontiers Mar. Sci. 3, 1–15. doi:10.3389/fmars.2016.00255	C590	15	GITC*	Sonne, SO-226	SO 226-3-9	Equatorial Pacific	*	2.616	150.26	2013-03-16	200-100	Globorotaloides hexagonus	Basal	Globorotaloides	hexagonus	NA	NA	NA	NO	Assignation lvl-3	Basal	Globorotaloides	hexagonus	Ia1	I	a	1	Partial	Complete	Complete	Complete	Complete	Complete	Complete	Complete	Complete	Complete	Partial
MK499714	This study	Weiner, A.K.M., Morard, R., Weinkauf, M.F., Darling, K.F., André, A., Quillévéré, F., Ujiie, Y., Douady, C.J., de Vargas, C., Kucera, M., 2016. Methodology for single-cell genetic analysis of planktonic foraminifera for studies of protist diversity and evolution. Fontiers Mar. Sci. 3, 1–15. doi:10.3389/fmars.2016.00255	C590	25	GITC*	Sonne, SO-226	SO 226-3-9	Equatorial Pacific	*	2.616	150.26	2013-03-16	200-100	Globorotaloides hexagonus	Basal	Globorotaloides	hexagonus	NA	NA	NA	NO	Assignation lvl-3	Basal	Globorotaloides	hexagonus	Ia1	I	a	1	Partial	Complete	Complete	Complete	Complete	Complete	Complete	Complete	Complete	Complete	Partial
MK499715	This study	Weiner, A.K.M., Morard, R., Weinkauf, M.F., Darling, K.F., André, A., Quillévéré, F., Ujiie, Y., Douady, C.J., de Vargas, C., Kucera, M., 2016. Methodology for single-cell genetic analysis of planktonic foraminifera for studies of protist diversity and evolution. Fontiers Mar. Sci. 3, 1–15. doi:10.3389/fmars.2016.00255	C590	22	GITC*	Sonne, SO-226	SO 226-3-9	Equatorial Pacific	*	2.616	150.26	2013-03-16	200-100	Globorotaloides hexagonus	Basal	Globorotaloides	hexagonus	NA	NA	NA	NO	BASETYPE	Basal	Globorotaloides	hexagonus	Ia1	I	a	1	Partial	Complete	Complete	Complete	Complete	Complete	Complete	Complete	Complete	Complete	Partial
MK499716	This study	Weiner, A.K.M., Morard, R., Weinkauf, M.F., Darling, K.F., André, A., Quillévéré, F., Ujiie, Y., Douady, C.J., de Vargas, C., Kucera, M., 2016. Methodology for single-cell genetic analysis of planktonic foraminifera for studies of protist diversity and evolution. Fontiers Mar. Sci. 3, 1–15. doi:10.3389/fmars.2016.00255	C590	23	GITC*	Sonne, SO-226	SO 226-3-9	Equatorial Pacific	*	2.616	150.26	2013-03-16	200-100	Globorotaloides hexagonus	Basal	Globorotaloides	hexagonus	NA	NA	NA	NO	BASETYPE	Basal	Globorotaloides	hexagonus	Ia1	I	a	1	Partial	Complete	Complete	Complete	Complete	Complete	Complete	Complete	Complete	Complete	Partial
MK499717	This study	Weiner, A.K.M., Morard, R., Weinkauf, M.F., Darling, K.F., André, A., Quillévéré, F., Ujiie, Y., Douady, C.J., de Vargas, C., Kucera, M., 2016. Methodology for single-cell genetic analysis of planktonic foraminifera for studies of protist diversity and evolution. Fontiers Mar. Sci. 3, 1–15. doi:10.3389/fmars.2016.00255	C590	16	GITC*	Sonne, SO-226	SO 226-3-9	Equatorial Pacific	*	2.616	150.26	2013-03-16	200-100	Globorotaloides hexagonus	Basal	Globorotaloides	hexagonus	NA	NA	NA	NO	HOLOTYPE	Basal	Globorotaloides	hexagonus	Ia1	I	a	1	Partial	Complete	Complete	Complete	Complete	Complete	Complete	Complete	Complete	Complete	Partial
MK499718	This study	Weiner, A.K.M., Morard, R., Weinkauf, M.F., Darling, K.F., André, A., Quillévéré, F., Ujiie, Y., Douady, C.J., de Vargas, C., Kucera, M., 2016. Methodology for single-cell genetic analysis of planktonic foraminifera for studies of protist diversity and evolution. Fontiers Mar. Sci. 3, 1–15. doi:10.3389/fmars.2016.00255	C1269	8	GITC*	Sonne, SO-226	SO226-3-2	*	*	-34.536	171.587	2013-03-05	80-60	Dendrogloborotalia anfracta	Basal	Dentigloborotalia	anfracta	NA	NA	NA	NO	Assignation lvl-2	Basal	Dentigloborotalia	anfracta	Ia	I	a	*	Partial	Complete	Complete	Complete	Complete	Complete	Complete	Complete	Complete	Complete	Partial
MK499719	This study	Weiner, A.K.M., Morard, R., Weinkauf, M.F., Darling, K.F., André, A., Quillévéré, F., Ujiie, Y., Douady, C.J., de Vargas, C., Kucera, M., 2016. Methodology for single-cell genetic analysis of planktonic foraminifera for studies of protist diversity and evolution. Fontiers Mar. Sci. 3, 1–15. doi:10.3389/fmars.2016.00255	C590	20	GITC*	Sonne, SO-226	SO 226-3-9	Equatorial Pacific	*	2.616	150.26	2013-03-16	200-100	Globorotaloides hexagonus	Basal	Globorotaloides	hexagonus	NA	NA	NA	NO	Assignation lvl-3	Basal	Globorotaloides	hexagonus	Ia1	I	a	1	Partial	Complete	Complete	Complete	Complete	Complete	Complete	Complete	Complete	Complete	Partial
MK499720	This study	Weiner, A.K.M., Morard, R., Weinkauf, M.F., Darling, K.F., André, A., Quillévéré, F., Ujiie, Y., Douady, C.J., de Vargas, C., Kucera, M., 2016. Methodology for single-cell genetic analysis of planktonic foraminifera for studies of protist diversity and evolution. Fontiers Mar. Sci. 3, 1–15. doi:10.3389/fmars.2016.00255	C989	32	GITC*	Sonne, SO-226	SO 226-3-9	*	*	2.616	150.26	2013-03-16	80-100	Globorotaloides hexagonus	Basal	Globorotaloides	hexagonus	NA	NA	NA	NO	BASETYPE	Basal	Globorotaloides	hexagonus	Ia1	I	a	1	Partial	Complete	Complete	Complete	Complete	Complete	Complete	Complete	Complete	Complete	Partial
MK499721	This study	Weiner, A.K.M., Morard, R., Weinkauf, M.F., Darling, K.F., André, A., Quillévéré, F., Ujiie, Y., Douady, C.J., de Vargas, C., Kucera, M., 2016. Methodology for single-cell genetic analysis of planktonic foraminifera for studies of protist diversity and evolution. Fontiers Mar. Sci. 3, 1–15. doi:10.3389/fmars.2016.00255	C590	12	GITC*	Sonne, SO-226	SO 226-3-9	Equatorial Pacific	*	2.616	150.26	2013-03-16	200-100	Globorotaloides hexagonus	Basal	Globorotaloides	hexagonus	NA	NA	NA	NO	HOLOTYPE	Basal	Globorotaloides	hexagonus	Ia1	I	a	1	Partial	Complete	Complete	Complete	Complete	Complete	Complete	Complete	Complete	Complete	Partial
MK499722	This study	Weiner, A.K.M., Morard, R., Weinkauf, M.F., Darling, K.F., André, A., Quillévéré, F., Ujiie, Y., Douady, C.J., de Vargas, C., Kucera, M., 2016. Methodology for single-cell genetic analysis of planktonic foraminifera for studies of protist diversity and evolution. Fontiers Mar. Sci. 3, 1–15. doi:10.3389/fmars.2016.00255	C1257	3	GITC*	Sonne, SO-226	SO226-3-2	*	*	-34.536	171.587	2013-03-05	80-60	Dendrogloborotalia anfracta	Basal	Dentigloborotalia	anfracta	NA	NA	NA	NO	BASETYPE	Basal	Dentigloborotalia	anfracta	Ia3	I	a	3	Partial	Complete	Complete	Complete	Complete	Complete	Complete	Complete	Complete	Complete	Partial
MK499723	This study	Weiner, A.K.M., Morard, R., Weinkauf, M.F., Darling, K.F., André, A., Quillévéré, F., Ujiie, Y., Douady, C.J., de Vargas, C., Kucera, M., 2016. Methodology for single-cell genetic analysis of planktonic foraminifera for studies of protist diversity and evolution. Fontiers Mar. Sci. 3, 1–15. doi:10.3389/fmars.2016.00255	C1257	4	GITC*	Sonne, SO-226	SO226-3-2	*	*	-34.536	171.587	2013-03-05	80-60	Dendrogloborotalia anfracta	Basal	Dentigloborotalia	anfracta	NA	NA	NA	NO	BASETYPE	Basal	Dentigloborotalia	anfracta	Ia3	I	a	3	Partial	Complete	Complete	Complete	Complete	Complete	Complete	Complete	Complete	Complete	Partial
MK499724	This study	Weiner, A.K.M., Morard, R., Weinkauf, M.F., Darling, K.F., André, A., Quillévéré, F., Ujiie, Y., Douady, C.J., de Vargas, C., Kucera, M., 2016. Methodology for single-cell genetic analysis of planktonic foraminifera for studies of protist diversity and evolution. Fontiers Mar. Sci. 3, 1–15. doi:10.3389/fmars.2016.00255	C1257	1	GITC*	Sonne, SO-226	SO226-3-2	*	*	-34.536	171.587	2013-03-05	80-60	Dendrogloborotalia anfracta	Basal	Dentigloborotalia	anfracta	NA	NA	NA	NO	HOLOTYPE	Basal	Dentigloborotalia	anfracta	Ia3	I	a	3	Partial	Complete	Complete	Complete	Complete	Complete	Complete	Complete	Complete	Complete	Partial
MK499725	This study	Weiner, A.K.M., Morard, R., Weinkauf, M.F., Darling, K.F., André, A., Quillévéré, F., Ujiie, Y., Douady, C.J., de Vargas, C., Kucera, M., 2016. Methodology for single-cell genetic analysis of planktonic foraminifera for studies of protist diversity and evolution. Fontiers Mar. Sci. 3, 1–15. doi:10.3389/fmars.2016.00255	C1269	2	GITC*	Sonne, SO-226	SO226-3-2	*	*	-34.536	171.587	2013-03-05	80-60	Dendrogloborotalia anfracta	Basal	Dentigloborotalia	anfracta	NA	NA	NA	NO	Assignation lvl-2	Basal	Dentigloborotalia	anfracta	Ia	I	a	*	Partial	Complete	Complete	Complete	Complete	Complete	Complete	Complete	Complete	Complete	Partial
MK499726	This study	Weiner, A.K.M., Morard, R., Weinkauf, M.F., Darling, K.F., André, A., Quillévéré, F., Ujiie, Y., Douady, C.J., de Vargas, C., Kucera, M., 2016. Methodology for single-cell genetic analysis of planktonic foraminifera for studies of protist diversity and evolution. Fontiers Mar. Sci. 3, 1–15. doi:10.3389/fmars.2016.00255	C1254	9	GITC*	Sonne, SO-226	SO226-3-2	*	*	-34.536	171.587	2013-03-05	80-60	Dentigloborotalia anfracta	Basal	Dentigloborotalia	anfracta	NA	NA	NA	NO	Assignation lvl-2	Basal	Dentigloborotalia	anfracta	Ia	I	a	*	Partial	Complete	Complete	Complete	Complete	Complete	Complete	Complete	Complete	Complete	Partial
MK499727	This study	Weiner, A.K.M., Morard, R., Weinkauf, M.F., Darling, K.F., André, A., Quillévéré, F., Ujiie, Y., Douady, C.J., de Vargas, C., Kucera, M., 2016. Methodology for single-cell genetic analysis of planktonic foraminifera for studies of protist diversity and evolution. Fontiers Mar. Sci. 3, 1–15. doi:10.3389/fmars.2016.00255	C590	11	GITC*	Sonne, SO-226	SO 226-3-9	Equatorial Pacific	*	2.616	150.26	2013-03-16	200-100	Globorotaloides hexagonus	Basal	Globorotaloides	hexagonus	NA	NA	NA	NO	BASETYPE	Basal	Globorotaloides	hexagonus	Ia1	I	a	1	Partial	Complete	Complete	Complete	Complete	Complete	Complete	Complete	Complete	Complete	Partial
MK499728	This study	Weiner, A.K.M., Morard, R., Weinkauf, M.F., Darling, K.F., André, A., Quillévéré, F., Ujiie, Y., Douady, C.J., de Vargas, C., Kucera, M., 2016. Methodology for single-cell genetic analysis of planktonic foraminifera for studies of protist diversity and evolution. Fontiers Mar. Sci. 3, 1–15. doi:10.3389/fmars.2016.00255	C590	14	GITC*	Sonne, SO-226	SO 226-3-9	Equatorial Pacific	*	2.616	150.26	2013-03-16	200-100	Globorotaloides hexagonus	Basal	Globorotaloides	hexagonus	NA	NA	NA	NO	BASETYPE	Basal	Globorotaloides	hexagonus	Ia1	I	a	1	Partial	Complete	Complete	Complete	Complete	Complete	Complete	Complete	Complete	Complete	Partial
MK499729	This study	Weiner, A.K.M., Morard, R., Weinkauf, M.F., Darling, K.F., André, A., Quillévéré, F., Ujiie, Y., Douady, C.J., de Vargas, C., Kucera, M., 2016. Methodology for single-cell genetic analysis of planktonic foraminifera for studies of protist diversity and evolution. Fontiers Mar. Sci. 3, 1–15. doi:10.3389/fmars.2016.00255	C590	21	GITC*	Sonne, SO-226	SO 226-3-9	Equatorial Pacific	*	2.616	150.26	2013-03-16	200-100	Globorotaloides hexagonus	Basal	Globorotaloides	hexagonus	NA	NA	NA	NO	BASETYPE	Basal	Globorotaloides	hexagonus	Ia1	I	a	1	Partial	Complete	Complete	Complete	Complete	Complete	Complete	Complete	Complete	Complete	Partial
MK499730	This study	Weiner, A.K.M., Morard, R., Weinkauf, M.F., Darling, K.F., André, A., Quillévéré, F., Ujiie, Y., Douady, C.J., de Vargas, C., Kucera, M., 2016. Methodology for single-cell genetic analysis of planktonic foraminifera for studies of protist diversity and evolution. Fontiers Mar. Sci. 3, 1–15. doi:10.3389/fmars.2016.00255	C590	24	GITC*	Sonne, SO-226	SO 226-3-9	Equatorial Pacific	*	2.616	150.26	2013-03-16	200-100	Globorotaloides hexagonus	Basal	Globorotaloides	hexagonus	NA	NA	NA	NO	BASETYPE	Basal	Globorotaloides	hexagonus	Ia1	I	a	1	Partial	Complete	Complete	Complete	Complete	Complete	Complete	Complete	Complete	Complete	Partial
MK499731	This study	Weiner, A.K.M., Morard, R., Weinkauf, M.F., Darling, K.F., André, A., Quillévéré, F., Ujiie, Y., Douady, C.J., de Vargas, C., Kucera, M., 2016. Methodology for single-cell genetic analysis of planktonic foraminifera for studies of protist diversity and evolution. Fontiers Mar. Sci. 3, 1–15. doi:10.3389/fmars.2016.00255	C1269	7	GITC*	Sonne, SO-226	SO226-3-2	*	*	-34.536	171.587	2013-03-05	80-60	Dendrogloborotalia anfracta	Basal	Dentigloborotalia	anfracta	NA	NA	NA	NO	Assignation lvl-3	Basal	Dentigloborotalia	anfracta	Ia3	I	a	3	Partial	Complete	Complete	Complete	Complete	Complete	Complete	Complete	Complete	Complete	Partial
[truncated: 375 more rows]
